# Supplementary material for: SNFIMCMDA: Similarity Network Fusion and Inductive Matrix Completion for miRNA–Disease Association Prediction
Source: Front Cell Dev Biol. 2021 Feb 9;9:617569. doi: 10.3389/fcell.2021.617569 (PMC7900415; doi:10.3389/fcell.2021.617569)
Supplement: Supplementary file 2 [file Table_2.XLSX]

## Sheet: Sheet1
Adrenocortical Carcinoma	hsa-mir-221	0.814007
Osteosarcoma	hsa-mir-29c	0.780997
Osteosarcoma	hsa-mir-146a	0.778981
Adenocarcinoma	hsa-mir-146a	0.698707
Myocardial Infarction	hsa-mir-16	0.66612
Adenocarcinoma	hsa-mir-222	0.656931
Leukemia, Lymphocytic, Chronic, B-Cell	hsa-mir-1	0.655842
Myocardial Infarction	hsa-mir-125b	0.642933
Leukemia, Lymphocytic, Chronic, B-Cell	hsa-mir-150	0.638533
Myocardial Infarction	hsa-mir-146a	0.638492
Myelodysplastic Syndromes	hsa-mir-29a	0.63738
Myelodysplastic Syndromes	hsa-mir-29b	0.626902
Leukemia, Lymphocytic, Chronic, B-Cell	hsa-mir-126	0.623433
Carcinoma, Squamous Cell	hsa-mir-17	0.619132
Multiple Myeloma	hsa-mir-34a	0.617763
Leukemia, Lymphocytic, Chronic, B-Cell	hsa-mir-145	0.606032
Thyroid Neoplasms	hsa-mir-145	0.59871
Schizophrenia	hsa-mir-16	0.591409
Hepatitis C	hsa-mir-125b	0.574548
Schizophrenia	hsa-mir-125b	0.569271
Osteosarcoma	hsa-mir-126	0.564133
Multiple Myeloma	hsa-mir-29a	0.56202
Muscular Disorders, Atrophic	hsa-mir-203	0.557303
Parkinson Disease	hsa-mir-34a	0.556099
Adenocarcinoma	hsa-mir-125b	0.555213
Lymphoma, B-Cell	hsa-mir-125b	0.550701
Adrenocortical Carcinoma	hsa-mir-146b	0.550661
Thyroid Neoplasms	hsa-mir-210	0.548957
Myocardial Infarction	hsa-mir-221	0.548695
Leukemia, Lymphocytic, Chronic, B-Cell	hsa-mir-210	0.543706
Adenocarcinoma	hsa-mir-100	0.542995
Adenocarcinoma	hsa-mir-148a	0.539522
Leukemia	hsa-mir-29a	0.537533
Lymphoma	hsa-mir-106b	0.535497
Eosinophilic Esophagitis	hsa-mir-155	0.535486
Myocardial Infarction	hsa-mir-15a	0.535477
Behcet Syndrome	hsa-mir-21	0.53492
Osteoarthritis	hsa-mir-21	0.53406
Glomerulonephritis, IGA	hsa-mir-21	0.533456
Periodontal Diseases	hsa-mir-21	0.532968
Acute Coronary Syndrome	hsa-mir-21	0.531219
Autistic Disorder	hsa-mir-155	0.531134
Muscular Disorders, Atrophic	hsa-mir-7	0.530442
Burkitt Lymphoma	hsa-mir-21	0.530127
Muscular Disorders, Atrophic	hsa-mir-196a	0.529511
Leukemia	hsa-mir-29b	0.529225
Hepatitis C	hsa-mir-146a	0.529221
Carcinoma	hsa-mir-146a	0.526006
Arthritis, Rheumatoid	hsa-mir-21	0.525136
Asthma	hsa-mir-21	0.52438
Muscular Disorders, Atrophic	hsa-mir-192	0.524223
Muscular Disorders, Atrophic	hsa-let-7a	0.52135
Muscular Disorders, Atrophic	hsa-mir-16	0.51885
Muscular Disorders, Atrophic	hsa-mir-200b	0.516926
Adrenocortical Carcinoma	hsa-mir-223	0.51632
Muscular Disorders, Atrophic	hsa-mir-375	0.514031
Thyroid Neoplasms	hsa-let-7a	0.51313
Muscular Disorders, Atrophic	hsa-mir-133a	0.512797
Leukemia, Lymphocytic, Chronic, B-Cell	hsa-mir-199a	0.51131
Neuroblastoma	hsa-mir-181a	0.511198
Uterine Cervical Neoplasms	hsa-mir-15a	0.51105
Thyroid Neoplasms	hsa-mir-143	0.509253
Muscular Disorders, Atrophic	hsa-mir-106b	0.508301
Uterine Cervical Neoplasms	hsa-mir-92a	0.507699
Hepatitis B	hsa-mir-34a	0.505316
Muscular Disorders, Atrophic	hsa-mir-200c	0.504999
Leukemia, Lymphocytic, Chronic, B-Cell	hsa-mir-143	0.497058
Uterine Cervical Neoplasms	hsa-mir-24	0.495307
Multiple Sclerosis	hsa-mir-34a	0.49526
Adenocarcinoma	hsa-mir-146b	0.49426
Muscular Disorders, Atrophic	hsa-mir-17	0.493728
Adenocarcinoma	hsa-mir-30a	0.493128
Muscular Disorders, Atrophic	hsa-mir-125b	0.488284
Schizophrenia	hsa-mir-221	0.486046
Leukemia	hsa-mir-146a	0.480444
Diabetes Mellitus, Type 2	hsa-mir-155	0.479394
Schizophrenia	hsa-mir-181a	0.479328
Psoriasis	hsa-mir-155	0.477903
Precursor Cell Lymphoblastic Leukemia-Lymphoma	hsa-mir-16	0.476653
Muscular Disorders, Atrophic	hsa-mir-1	0.474877
Alzheimer Disease	hsa-mir-155	0.47395
Reperfusion Injury	hsa-mir-155	0.473771
Multiple Myeloma	hsa-mir-146a	0.473197
Atherosclerosis	hsa-mir-29a	0.472995
Myocardial Infarction	hsa-mir-181a	0.472564
Myocardial Reperfusion Injury	hsa-mir-155	0.469185
Scleroderma, Systemic	hsa-mir-155	0.46915
Myelodysplastic Syndromes	hsa-mir-29c	0.468571
Hepatitis C	hsa-mir-221	0.467363
Hepatitis B	hsa-mir-16	0.466722
Adenocarcinoma	hsa-mir-1	0.46648
Myelodysplastic Syndromes	hsa-mir-223	0.464917
Myocardial Infarction	hsa-mir-29c	0.464375
Osteosarcoma	hsa-mir-106b	0.462806
Uterine Cervical Neoplasms	hsa-mir-18a	0.462335
Lymphoma, B-Cell	hsa-mir-221	0.460106
Retinoblastoma	hsa-mir-15a	0.458704
Leukemia, Lymphocytic, Chronic, B-Cell	hsa-mir-133a	0.457113
Carcinoma	hsa-mir-1	0.454516
Thyroid Neoplasms	hsa-mir-148a	0.45348
Laryngeal Neoplasms	hsa-mir-146a	0.452988
Hepatitis C	hsa-mir-15a	0.452741
Laryngeal Neoplasms	hsa-mir-29a	0.45143
Neuroblastoma	hsa-mir-155	0.451041
Mesothelioma	hsa-mir-155	0.450579
Retinoblastoma	hsa-mir-125b	0.446691
Retinoblastoma	hsa-mir-16	0.446472
Adenocarcinoma	hsa-mir-375	0.444212
Carcinoma	hsa-mir-143	0.444109
Carcinoma	hsa-mir-210	0.443587
Mouth Neoplasms	hsa-mir-155	0.441601
Hepatitis B	hsa-mir-29b	0.440913
Laryngeal Neoplasms	hsa-mir-29b	0.43971
Parkinson Disease	hsa-mir-125b	0.43865
Carcinoma	hsa-mir-126	0.437579
Myotonic Dystrophy	hsa-mir-29a	0.436305
Uterine Cervical Neoplasms	hsa-mir-223	0.435922
Thyroid Neoplasms	hsa-mir-30a	0.431949
Neuroblastoma	hsa-mir-24	0.431227
Uterine Cervical Neoplasms	hsa-mir-222	0.430591
Uterine Cervical Neoplasms	hsa-mir-181b	0.430415
Hepatitis C	hsa-mir-223	0.427698
Leukemia	hsa-mir-155	0.427664
Multiple Myeloma	hsa-mir-155	0.426712
Hepatitis B	hsa-mir-125b	0.425384
Schizophrenia	hsa-mir-223	0.423768
Atherosclerosis	hsa-mir-125b	0.423178
Eosinophilic Esophagitis	hsa-mir-34a	0.423045
Salivary Gland Neoplasms	hsa-mir-155	0.422425
Schizophrenia	hsa-mir-1	0.421937
Leukemia	hsa-mir-29c	0.421712
Leukemia, Lymphocytic, Chronic, B-Cell	hsa-mir-133b	0.421522
Barrett Esophagus	hsa-mir-155	0.421028
Lupus Erythematosus, Systemic	hsa-mir-34a	0.420837
Atherosclerosis	hsa-mir-16	0.420825
Adenocarcinoma	hsa-mir-7	0.420517
Osteosarcoma	hsa-mir-222	0.419006
Lymphoma, B-Cell	hsa-mir-223	0.418843
Thyroid Neoplasms	hsa-mir-195	0.418495
Neuroblastoma	hsa-mir-16	0.418398
Neoplasms, Squamous Cell	hsa-mir-155	0.416945
Myelodysplastic Syndromes	hsa-mir-126	0.416104
Retinoblastoma	hsa-mir-181a	0.414499
Myocardial Infarction	hsa-mir-145	0.41386
Lymphoma, B-Cell	hsa-mir-1	0.413238
Adenocarcinoma	hsa-mir-132	0.412558
Rectal Neoplasms	hsa-mir-155	0.410617
Nasopharyngeal Neoplasms	hsa-mir-21	0.409385
Carcinoma	hsa-mir-195	0.408964
Cholangiocarcinoma	hsa-mir-155	0.408395
Obesity	hsa-mir-155	0.407583
Inflammation	hsa-mir-34a	0.407227
Coronary Artery Disease	hsa-mir-155	0.406157
Vascular Diseases	hsa-mir-155	0.404773
Liver Neoplasms	hsa-mir-155	0.403933
Dermatitis, Atopic	hsa-mir-155	0.403517
Osteosarcoma	hsa-mir-155	0.403463
Carcinoma, Small Cell	hsa-mir-155	0.402397
Astrocytoma	hsa-mir-155	0.401542
Adrenocortical Carcinoma	hsa-mir-31	0.401443
Muscular Disorders, Atrophic	hsa-mir-31	0.401417
Cholesteatoma	hsa-mir-155	0.401336
Myocardial Ischemia	hsa-mir-155	0.401307
Neutropenia	hsa-mir-155	0.401279
Leukemia, B-Cell	hsa-mir-21	0.400795
Osteolysis	hsa-mir-155	0.400792
Albuminuria	hsa-mir-155	0.400594
Hamartoma Syndrome, Multiple	hsa-mir-155	0.400546
ACTH-Secreting Pituitary Adenoma	hsa-mir-155	0.400371
Eclampsia	hsa-mir-155	0.400185
Sarcoma, Ewing	hsa-mir-155	0.400153
Spinal Cord Injuries	hsa-mir-155	0.400143
Myeloproliferative Disorders	hsa-mir-21	0.399944
Cardiomyopathy, Hypertrophic	hsa-mir-155	0.3998
Precursor Cell Lymphoblastic Leukemia-Lymphoma	hsa-mir-15a	0.399669
Graft vs Host Disease	hsa-mir-21	0.399634
Heart Diseases	hsa-mir-155	0.3995
Cystic Fibrosis	hsa-mir-21	0.399434
Aortic Aneurysm, Abdominal	hsa-mir-155	0.399381
Brain Neoplasms	hsa-mir-155	0.399323
Gastritis, Atrophic	hsa-mir-21	0.399182
Aortic Valve Stenosis	hsa-mir-155	0.399034
Kidney Neoplasms	hsa-mir-155	0.398959
Cardiomyopathies	hsa-mir-155	0.398693
Down Syndrome	hsa-mir-21	0.398691
Liposarcoma	hsa-mir-21	0.3986
Diabetic Nephropathies	hsa-mir-155	0.398471
Hypopharyngeal Neoplasms	hsa-mir-155	0.39839
Pulmonary Fibrosis	hsa-mir-155	0.398386
Stomach Diseases	hsa-mir-21	0.398311
Encephalomyelitis, Autoimmune, Experimental	hsa-mir-21	0.398211
Cerebral Hemorrhage	hsa-mir-21	0.398181
Kidney Diseases	hsa-mir-21	0.398153
Carcinoma, Ductal, Breast	hsa-mir-155	0.398127
Waldenstrom Macroglobulinemia	hsa-mir-21	0.398031
Focal Epithelial Hyperplasia	hsa-mir-155	0.397977
Hepatitis C	hsa-mir-181a	0.397584
Leukemia, Lymphocytic, Chronic, B-Cell	hsa-mir-142	0.396816
Carcinoma, Endometrioid	hsa-mir-155	0.396634
Fibrosis	hsa-mir-155	0.396577
Mycosis Fungoides	hsa-mir-21	0.396524
AIDS Dementia Complex	hsa-mir-155	0.396523
Adenoma	hsa-mir-155	0.396475
Uterine Cervical Neoplasms	hsa-mir-124	0.396413
Myocytes, Cardiac	hsa-mir-155	0.396284
Granulosa Cell Tumor	hsa-mir-155	0.396183
Leukemia	hsa-mir-221	0.396127
Diabetes Complications	hsa-mir-21	0.396114
Leprosy	hsa-mir-155	0.395951
Renal Insufficiency	hsa-mir-21	0.395945
Colitis	hsa-mir-21	0.395875
Lymphoma, Extranodal NK-T-Cell	hsa-mir-21	0.395871
Sezary Syndrome	hsa-mir-155	0.395869
Neuroma, Acoustic	hsa-mir-155	0.39586
Brain Injuries	hsa-mir-155	0.395795
Muscular Dystrophy, Duchenne	hsa-mir-155	0.395711
Glioblastoma	hsa-mir-155	0.395043
Colorectal Neoplasms, Hereditary Nonpolyposis	hsa-mir-21	0.394925
Aortic Aneurysm, Thoracic	hsa-mir-155	0.394845
Leukemia, Myelogenous, Chronic, BCR-ABL Positive	hsa-mir-21	0.394823
Liver Cirrhosis	hsa-mir-155	0.393825
Lymphoma, Large-Cell, Anaplastic	hsa-mir-21	0.393032
Stroke	hsa-mir-21	0.392753
Osteosarcoma	hsa-mir-155	0.391771
Neuroblastoma	hsa-mir-146a	0.39176
Thyroid Neoplasms	hsa-mir-17	0.391639
Adenocarcinoma	hsa-mir-106b	0.391533
Leukemia-Lymphoma, Adult T-Cell	hsa-mir-21	0.391398
Neuroblastoma	hsa-mir-125a	0.391116
Alzheimer Disease	hsa-mir-34a	0.388249
Uterine Cervical Neoplasms	hsa-mir-29b	0.38674
Hepatitis B	hsa-mir-29c	0.385412
Thyroid Neoplasms	hsa-mir-205	0.38354
Atrial Fibrillation	hsa-mir-21	0.383414
Schizophrenia	hsa-mir-150	0.383035
Fatty Liver, Non-Alcoholic	hsa-mir-155	0.382703
Multiple Sclerosis	hsa-mir-125b	0.38205
Carcinoma	hsa-mir-148a	0.381707
Wounds and Injuries	hsa-mir-155	0.380515
Thyroid Neoplasms	hsa-mir-16	0.379592
Multiple Myeloma	hsa-mir-29c	0.379384
Carcinoma	hsa-mir-9	0.37926
Myocardial Infarction	hsa-mir-199a	0.379194
Myelodysplastic Syndromes	hsa-mir-150	0.378459
Pre-Eclampsia	hsa-mir-146a	0.378129
Osteosarcoma	hsa-mir-206	0.377411
Myocardium	hsa-mir-155	0.376698
Parkinson Disease	hsa-mir-221	0.376676
Uterine Cervical Neoplasms	hsa-mir-150	0.376638
Osteosarcoma	hsa-mir-146b	0.375223
Cryptosporidium	hsa-mir-155	0.374196
Precursor Cell Lymphoblastic Leukemia-Lymphoma	hsa-mir-1	0.373766
Aging	hsa-mir-155	0.372214
Lupus Erythematosus, Systemic	hsa-mir-29a	0.3722
Uterine Cervical Neoplasms	hsa-mir-210	0.370992
Uterine Cervical Neoplasms	hsa-mir-29c	0.369974
Uterine Cervical Neoplasms	hsa-mir-106b	0.369264
Carcinoma	hsa-mir-100	0.369243
Eosinophilic Esophagitis	hsa-mir-16	0.368942
Schizophrenia	hsa-mir-146a	0.368901
Eosinophilic Esophagitis	hsa-mir-125b	0.368136
Adenocarcinoma	hsa-let-7c	0.367197
Adenocarcinoma	hsa-mir-15b	0.364558
Parkinson Disease	hsa-mir-15a	0.363312
Lymphoma	hsa-mir-34c	0.363263
Thyroid Neoplasms	hsa-mir-133a	0.36315
Thyroid Neoplasms	hsa-mir-203	0.36292
Carcinoma, Squamous Cell	hsa-mir-146b	0.361399
Neuroblastoma	hsa-mir-20b	0.360115
Multiple Myeloma	hsa-mir-1	0.359694
Adrenocortical Carcinoma	hsa-mir-22	0.359632
Carcinoma	hsa-mir-17	0.359631
Eosinophilic Esophagitis	hsa-mir-29a	0.358727
Leukemia	hsa-mir-24	0.358187
Retinoblastoma	hsa-mir-221	0.357394
Carcinoma, Squamous Cell	hsa-mir-19a	0.357124
Muscular Disorders, Atrophic	hsa-mir-15b	0.356999
Esophagus	hsa-mir-155	0.356726
Lupus Erythematosus, Systemic	hsa-mir-16	0.356678
Inflammation	hsa-mir-29b	0.356288
Carcinoma, Squamous Cell	hsa-mir-221	0.355528
Inflammation	hsa-mir-125b	0.355492
Leukemia	hsa-mir-223	0.355142
Neoplasms, Squamous Cell	hsa-mir-146a	0.354816
Uterine Cervical Neoplasms	hsa-mir-31	0.353659
Lymphoma	hsa-mir-34b	0.353506
Carcinoma, Squamous Cell	hsa-mir-7	0.353313
Cardiovascular Diseases	hsa-mir-155	0.352996
Hepatitis C	hsa-mir-150	0.351784
Thyroid Neoplasms	hsa-let-7c	0.351707
Uterine Cervical Neoplasms	hsa-mir-10b	0.351553
Muscular Disorders, Atrophic	hsa-mir-23b	0.351001
Lymphoma	hsa-mir-93	0.350337
Muscular Disorders, Atrophic	hsa-mir-92a	0.347552
Liver Cirrhosis	hsa-mir-34a	0.346715
Neuroblastoma	hsa-mir-29c	0.346227
Mesothelioma	hsa-mir-146a	0.346018
Osteosarcoma	hsa-mir-122	0.345336
Myotonic Dystrophy	hsa-mir-16	0.344762
Thyroid Neoplasms	hsa-let-7b	0.344237
Fibroblasts	hsa-mir-21	0.344061
Francisella	hsa-mir-21	0.344061
Intervertebral Disk	hsa-mir-21	0.344061
Thyroid Neoplasms	hsa-mir-223	0.343421
Adenocarcinoma	hsa-mir-130a	0.342971
Thyroid Neoplasms	hsa-mir-34a	0.342571
Schizophrenia	hsa-mir-199a	0.342155
Schizophrenia	hsa-mir-145	0.342017
Leukemia, Lymphocytic, Chronic, B-Cell	hsa-mir-122	0.342013
Neoplasms, Squamous Cell	hsa-mir-29b	0.34102
Neoplasms, Squamous Cell	hsa-mir-125b	0.339611
Eosinophilic Esophagitis	hsa-mir-221	0.33744
Carcinoma	hsa-mir-27a	0.336955
Thyroid Neoplasms	hsa-mir-106b	0.336558
Carcinoma, Squamous Cell	hsa-let-7a	0.336299
Myelodysplastic Syndromes	hsa-mir-24	0.33562
Adenocarcinoma	hsa-mir-335	0.335284
Adenocarcinoma	hsa-let-7b	0.33496
Thyroid Neoplasms	hsa-mir-182	0.334655
Carcinoma, Squamous Cell	hsa-mir-141	0.334563
Myocardial Infarction	hsa-mir-143	0.334387
Neoplasms, Squamous Cell	hsa-mir-29a	0.334146
Inflammation	hsa-mir-16	0.33344
Retinoblastoma	hsa-mir-223	0.333352
Parkinson Disease	hsa-mir-223	0.333254
Lymphoma	hsa-mir-137	0.333138
Retinoblastoma	hsa-mir-1	0.332871
Osteosarcoma	hsa-mir-31	0.332594
Neuroblastoma	hsa-mir-133b	0.332478
Head and Neck Neoplasms	hsa-mir-34b	0.332402
Leukemia	hsa-mir-1	0.33237
Laryngeal Neoplasms	hsa-mir-221	0.332308
Myocardial Infarction	hsa-mir-222	0.332056
Thyroid Neoplasms	hsa-mir-29c	0.331093
Multiple Myeloma	hsa-mir-150	0.330251
Atherosclerosis	hsa-mir-15a	0.330202
Uterine Cervical Neoplasms	hsa-mir-29a	0.330178
Uterine Cervical Neoplasms	hsa-mir-30a	0.329966
Neoplasms, Squamous Cell	hsa-mir-16	0.329727
Retinoblastoma	hsa-mir-146a	0.329372
Myelodysplastic Syndromes	hsa-mir-199a	0.328647
Carcinoma, Squamous Cell	hsa-mir-26b	0.328146
Carcinoma	hsa-mir-223	0.327979
Carcinoma	hsa-mir-29c	0.326162
Neuroblastoma	hsa-mir-18b	0.326
Atherosclerosis	hsa-mir-1	0.325055
Carcinoma, Squamous Cell	hsa-mir-99a	0.32499
Nasopharyngeal Neoplasms	hsa-mir-210	0.324897
Carcinoma, Squamous Cell	hsa-mir-193b	0.324522
Uterine Cervical Neoplasms	hsa-mir-138	0.324205
Adenocarcinoma	hsa-mir-199b	0.323959
Atherosclerosis	hsa-mir-223	0.323651
Adrenocortical Carcinoma	hsa-mir-214	0.323395
Parkinson Disease	hsa-mir-181a	0.323366
Retinoblastoma	hsa-mir-150	0.323038
Adrenocortical Carcinoma	hsa-mir-200a	0.322234
Myocardial Infarction	hsa-mir-181b	0.321092
Leukemia, Lymphocytic, Chronic, B-Cell	hsa-mir-30a	0.320979
Hypertension	hsa-mir-146a	0.320525
Adrenocortical Carcinoma	hsa-mir-99b	0.319646
Hepatitis C	hsa-mir-145	0.319401
Myelodysplastic Syndromes	hsa-mir-133a	0.319163
Laryngeal Neoplasms	hsa-mir-15a	0.31914
Carcinoma, Squamous Cell	hsa-mir-26a	0.319054
Leukemia, Lymphocytic, Chronic, B-Cell	hsa-mir-31	0.31879
Leukemia	hsa-mir-126	0.318702
Thyroid Neoplasms	hsa-mir-192	0.318182
Carcinoma	hsa-mir-7	0.31538
Hypertrophy	hsa-mir-146a	0.314237
Neuroblastoma	hsa-mir-203	0.31423
Carcinoma, Squamous Cell	hsa-mir-107	0.312962
Neuroblastoma	hsa-mir-218	0.312888
Multiple Sclerosis	hsa-mir-221	0.312478
Thyroid Neoplasms	hsa-let-7d	0.311926
Hepatitis B	hsa-mir-223	0.311922
Thyroid Neoplasms	hsa-mir-132	0.311803
Multiple Myeloma	hsa-mir-126	0.310833
Carcinoma, Squamous Cell	hsa-mir-204	0.310588
Mouth Neoplasms	hsa-mir-146a	0.309769
Mouth Neoplasms	hsa-mir-34a	0.309276
Hepatitis B	hsa-mir-17	0.309129
Neuroblastoma	hsa-mir-101	0.308795
Adenocarcinoma	hsa-mir-214	0.308039
Carcinoma	hsa-mir-124	0.307512
Nasopharyngeal Neoplasms	hsa-mir-200c	0.307403
Hepatitis B	hsa-mir-210	0.307049
Carcinoma, Squamous Cell	hsa-mir-342	0.307017
Carcinoma, Squamous Cell	hsa-let-7e	0.306943
Schizophrenia	hsa-mir-126	0.306783
Multiple Myeloma	hsa-mir-145	0.306632
Uterine Cervical Neoplasms	hsa-mir-142	0.306146
Leukemia	hsa-mir-145	0.305236
Carcinoma	hsa-mir-181b	0.304955
Precursor Cell Lymphoblastic Leukemia-Lymphoma	hsa-mir-150	0.304912
Hepatitis B	hsa-mir-126	0.304909
Gastrointestinal Neoplasms	hsa-mir-125b	0.30477
Uterine Cervical Neoplasms	hsa-mir-106a	0.304687
Carcinoma, Squamous Cell	hsa-let-7b	0.304462
Leukemia, Lymphocytic, Chronic, B-Cell	hsa-mir-203	0.303637
Alzheimer Disease	hsa-mir-16	0.302591
Myelodysplastic Syndromes	hsa-mir-142	0.301943
Adrenocortical Carcinoma	hsa-mir-92a	0.301313
Uterine Cervical Neoplasms	hsa-mir-200b	0.3001
Retinoblastoma	hsa-mir-126	0.300081
Uterine Cervical Neoplasms	hsa-mir-125a	0.300043
Parkinson Disease	hsa-mir-146a	0.299788
Adenocarcinoma	hsa-mir-34a	0.298881
Neuroblastoma	hsa-mir-200b	0.298766
Laryngeal Neoplasms	hsa-mir-223	0.29873
Muscular Disorders, Atrophic	hsa-mir-10b	0.298212
Eosinophilic Esophagitis	hsa-mir-126	0.298185
Nasopharyngeal Neoplasms	hsa-mir-126	0.297731
Lupus Erythematosus, Systemic	hsa-mir-221	0.297565
Uterine Cervical Neoplasms	hsa-mir-1	0.297341
Hodgkin Disease	hsa-mir-146a	0.297069
Adrenocortical Carcinoma	hsa-mir-103a	0.296396
Myelodysplastic Syndromes	hsa-mir-106b	0.296281
Neuroblastoma	hsa-mir-126	0.296004
Adrenocortical Carcinoma	hsa-mir-107	0.295659
Osteosarcoma	hsa-mir-30a	0.295609
Carcinoma, Basal Cell	hsa-mir-20a	0.295401
Thyroid Neoplasms	hsa-mir-20a	0.295279
Carcinoma, Squamous Cell	hsa-let-7c	0.295222
Thyroid Neoplasms	hsa-mir-27a	0.294681
Lupus Erythematosus, Systemic	hsa-mir-15a	0.294594
Endometrial Neoplasms	hsa-mir-10b	0.294571
Gastrointestinal Neoplasms	hsa-mir-16	0.293999
Muscular Disorders, Atrophic	hsa-mir-137	0.293728
Carcinoma, Squamous Cell	hsa-mir-130b	0.292943
Nasopharyngeal Neoplasms	hsa-mir-92a	0.29281
Precursor Cell Lymphoblastic Leukemia-Lymphoma	hsa-mir-199a	0.292408
Adenocarcinoma	hsa-mir-9	0.291741
Thyroid Neoplasms	hsa-let-7i	0.291718
Eosinophilic Esophagitis	hsa-mir-1	0.291712
Mesothelioma	hsa-mir-34a	0.291661
Hepatitis B	hsa-mir-24	0.291537
Lymphoma, B-Cell	hsa-mir-24	0.291525
Thyroid Neoplasms	hsa-mir-196a	0.291093
Myelodysplastic Syndromes	hsa-mir-195	0.291073
Atherosclerosis	hsa-mir-181a	0.290956
Leukemia	hsa-mir-210	0.290743
Adenocarcinoma	hsa-mir-96	0.290601
Lymphoma, B-Cell	hsa-mir-126	0.290524
Myelodysplastic Syndromes	hsa-mir-146b	0.290097
Carcinoma, Squamous Cell	hsa-mir-491	0.289388
Gastrointestinal Neoplasms	hsa-mir-34a	0.289001
Hepatitis C	hsa-mir-181b	0.288688
Atherosclerosis	hsa-mir-29c	0.288688
Adrenocortical Carcinoma	hsa-mir-125a	0.288293
Hepatitis B	hsa-mir-145	0.287967
Myotonic Dystrophy	hsa-mir-15a	0.287831
Liver Cirrhosis	hsa-mir-146a	0.28776
Carcinoma	hsa-mir-152	0.287063
Retinoblastoma	hsa-mir-145	0.285543
Thyroid Neoplasms	hsa-mir-214	0.285539
Coronary Artery Disease	hsa-mir-146a	0.285493
Multiple Sclerosis	hsa-mir-223	0.285214
Laryngeal Neoplasms	hsa-mir-181a	0.284815
Retinoblastoma	hsa-mir-210	0.284665
Coronary Artery Disease	hsa-mir-29a	0.284071
Nasopharyngeal Neoplasms	hsa-mir-125b	0.283789
Multiple Sclerosis	hsa-mir-1	0.283653
Nasopharyngeal Neoplasms	hsa-mir-15a	0.283363
Laryngeal Neoplasms	hsa-mir-29c	0.283077
Head and Neck Neoplasms	hsa-mir-137	0.283058
Muscular Disorders, Atrophic	hsa-mir-135a	0.282922
Hepatitis B	hsa-mir-20a	0.282781
Lymphoma, B-Cell	hsa-mir-181b	0.282112
Leukemia	hsa-mir-181b	0.281137
Adrenocortical Carcinoma	hsa-mir-10b	0.281022
Multiple Myeloma	hsa-mir-199a	0.280946
Myocardial Infarction	hsa-mir-142	0.280899
Adenocarcinoma	hsa-mir-27a	0.280678
Mesothelioma	hsa-mir-16	0.280436
Ischemia	hsa-mir-146a	0.280434
Hepatitis C	hsa-mir-126	0.280164
Precursor Cell Lymphoblastic Leukemia-Lymphoma	hsa-mir-145	0.280156
Thyroid Neoplasms	hsa-mir-142	0.280017
Schizophrenia	hsa-mir-133a	0.279604
Schizophrenia	hsa-mir-143	0.279603
Parkinson Disease	hsa-mir-145	0.279388
Carcinoma, Squamous Cell	hsa-mir-150	0.278616
Myocardial Infarction	hsa-mir-17	0.278562
Thyroid Neoplasms	hsa-mir-125a	0.278286
Pre-Eclampsia	hsa-mir-15a	0.277338
Thyroid Neoplasms	hsa-mir-193b	0.276746
Coronary Artery Disease	hsa-mir-29b	0.276452
Uterine Cervical Neoplasms	hsa-mir-200c	0.276339
Lymphoma, B-Cell	hsa-mir-133a	0.275781
Thyroid Neoplasms	hsa-mir-335	0.275547
Carcinoma, Squamous Cell	hsa-mir-122	0.275496
Parkinson Disease	hsa-mir-150	0.275288
Thyroid Neoplasms	hsa-mir-103a	0.275042
Lupus Erythematosus, Systemic	hsa-mir-1	0.274919
Carcinoma, Squamous Cell	hsa-let-7g	0.274815
Uterine Cervical Neoplasms	hsa-mir-193a	0.27479
Neoplasms, Squamous Cell	hsa-mir-15a	0.274512
Carcinoma	hsa-mir-196a	0.274287
Hepatitis C	hsa-mir-133a	0.273948
Nasopharyngeal Neoplasms	hsa-mir-200b	0.273618
Myelodysplastic Syndromes	hsa-mir-92a	0.272906
Uterine Cervical Neoplasms	hsa-mir-486	0.272191
Inflammation	hsa-mir-1	0.271983
Nasopharyngeal Neoplasms	hsa-mir-203	0.271447
Myotonic Dystrophy	hsa-mir-223	0.270298
Adrenocortical Carcinoma	hsa-mir-199b	0.269388
Inflammation	hsa-mir-223	0.269048
Thyroid Neoplasms	hsa-mir-99a	0.268906
Gastrointestinal Neoplasms	hsa-mir-145	0.268002
Adenocarcinoma	hsa-mir-29c	0.267106
Nasopharyngeal Neoplasms	hsa-mir-181a	0.266466
Lupus Erythematosus, Systemic	hsa-mir-29c	0.26634
Cardiomyopathy, Hypertrophic	hsa-mir-34a	0.266192
Multiple Sclerosis	hsa-mir-181a	0.266056
Multiple Myeloma	hsa-mir-210	0.265857
Liver Cirrhosis	hsa-mir-125b	0.265729
Gastrointestinal Neoplasms	hsa-mir-210	0.265337
Nasopharyngeal Neoplasms	hsa-mir-145	0.265183
Uterine Cervical Neoplasms	hsa-mir-26a	0.265138
Carcinoma	hsa-mir-18b	0.264832
Uterine Cervical Neoplasms	hsa-mir-196b	0.264758
Inflammation	hsa-mir-15a	0.264692
Carcinoma	hsa-mir-27b	0.26428
Carcinoma	hsa-mir-15b	0.263912
Uterine Cervical Neoplasms	hsa-mir-183	0.263413
Carcinoma	hsa-mir-204	0.263313
Lupus Erythematosus, Systemic	hsa-mir-223	0.263108
Thyroid Neoplasms	hsa-mir-19b	0.263056
Muscular Disorders, Atrophic	hsa-mir-20a	0.262972
Myocardial Infarction	hsa-mir-146b	0.262783
Carcinoma, Squamous Cell	hsa-mir-302b	0.262676
Uterine Cervical Neoplasms	hsa-mir-224	0.262196
Multiple Sclerosis	hsa-mir-29c	0.261841
Carcinoma, Squamous Cell	hsa-mir-302a	0.261808
Hepatitis C	hsa-mir-143	0.261658
Mouth Neoplasms	hsa-mir-29b	0.261331
Osteosarcoma	hsa-mir-9	0.261302
Uterine Cervical Neoplasms	hsa-mir-101	0.261187
Hepatitis B	hsa-mir-92a	0.261094
Thyroid Neoplasms	hsa-mir-101	0.260745
Adenocarcinoma	hsa-mir-107	0.26039
Adenocarcinoma	hsa-mir-23b	0.260368
Thyroid Neoplasms	hsa-mir-15b	0.260195
Schizophrenia	hsa-mir-210	0.259633
Mesothelioma	hsa-mir-125b	0.258089
Uterine Cervical Neoplasms	hsa-mir-146b	0.258015
Adenocarcinoma	hsa-let-7e	0.257703
Eosinophilic Esophagitis	hsa-mir-15a	0.257291
Pre-Eclampsia	hsa-mir-16	0.257129
Sepsis	hsa-mir-34a	0.25707
Liver Cirrhosis	hsa-mir-16	0.25705
Polycythemia Vera	hsa-mir-146a	0.25681
Carcinoma, Squamous Cell	hsa-let-7f	0.256618
Leukemia	hsa-mir-106b	0.256014
Eosinophilic Esophagitis	hsa-mir-143	0.255542
Myotonic Dystrophy	hsa-mir-181a	0.255267
Carcinoma	hsa-mir-181a	0.255123
Thyroid Neoplasms	hsa-mir-18a	0.254713
Alzheimer Disease	hsa-mir-15a	0.254687
Leukemia	hsa-mir-133b	0.254419
Endometrial Neoplasms	hsa-mir-31	0.254354
Carcinoma, Squamous Cell	hsa-mir-95	0.254261
Neuroblastoma	hsa-mir-125b	0.253729
Multiple Myeloma	hsa-mir-181b	0.253231
Cardiomyopathy, Hypertrophic	hsa-mir-146a	0.2532
Schizophrenia	hsa-mir-142	0.253191
Carcinoma	hsa-mir-106a	0.252898
Psoriasis	hsa-mir-34a	0.252407
Tuberculosis, Pulmonary	hsa-mir-34a	0.252334
Carcinoma	hsa-mir-24	0.252277
Schizophrenia	hsa-mir-20a	0.252119
Inflammation	hsa-mir-145	0.251934
Schizophrenia	hsa-mir-222	0.251727
Neoplasms, Squamous Cell	hsa-mir-223	0.251445
Muscular Disorders, Atrophic	hsa-let-7b	0.250899
Adenocarcinoma	hsa-mir-124	0.25086
Mouth Neoplasms	hsa-mir-16	0.250817
Atherosclerosis	hsa-mir-150	0.250152
Alzheimer Disease	hsa-mir-221	0.249821
Multiple Myeloma	hsa-mir-143	0.249799
Autistic Disorder	hsa-mir-16	0.249485
Endometrial Neoplasms	hsa-mir-20a	0.249474
Neuroblastoma	hsa-mir-181b	0.249345
Leukemia, Lymphocytic, Chronic, B-Cell	hsa-mir-125a	0.248958
Uterine Cervical Neoplasms	hsa-mir-199a	0.248434
Uterine Cervical Neoplasms	hsa-mir-195	0.248339
Adenocarcinoma	hsa-let-7d	0.24723
Multiple Myeloma	hsa-mir-133a	0.247097
Precursor Cell Lymphoblastic Leukemia-Lymphoma	hsa-mir-133a	0.246542
Head and Neck Neoplasms	hsa-mir-184	0.246324
Toxoplasmosis	hsa-mir-181a	0.246317
Nasopharyngeal Neoplasms	hsa-mir-125a	0.246282
Nasopharyngeal Neoplasms	hsa-mir-19b	0.246093
Uterine Cervical Neoplasms	hsa-mir-148a	0.245734
Autistic Disorder	hsa-mir-34a	0.245584
Uterine Cervical Neoplasms	hsa-mir-181d	0.245222
Cardiomyopathy, Hypertrophic	hsa-mir-29a	0.244873
Carcinoma, Squamous Cell	hsa-mir-302d	0.244497
Uterine Cervical Neoplasms	hsa-mir-93	0.244448
Carcinoma	hsa-mir-218	0.244347
Adrenocortical Carcinoma	hsa-mir-20a	0.244033
Muscular Disorders, Atrophic	hsa-mir-205	0.243782
Multiple Myeloma	hsa-mir-106b	0.242811
Liver Neoplasms	hsa-mir-146a	0.242762
Rectal Neoplasms	hsa-mir-146a	0.24241
Adenocarcinoma	hsa-mir-142	0.242245
Neoplasms, Squamous Cell	hsa-mir-145	0.241897
Uterine Cervical Neoplasms	hsa-mir-342	0.241852
Retinoblastoma	hsa-mir-199a	0.241807
Lymphoma, B-Cell	hsa-mir-142	0.2416
Atherosclerosis	hsa-mir-199a	0.241439
Carcinoma	hsa-mir-133a	0.241296
Coronary Artery Disease	hsa-mir-125b	0.241118
Nasopharyngeal Neoplasms	hsa-mir-124	0.241107
Precursor Cell Lymphoblastic Leukemia-Lymphoma	hsa-mir-24	0.2411
Neuroblastoma	hsa-mir-200c	0.240753
Neuroblastoma	hsa-mir-486	0.240243
Mesothelioma	hsa-mir-15a	0.240168
Thyroid Neoplasms	hsa-mir-181b	0.240112
Hepatitis C	hsa-mir-222	0.239883
Uterine Cervical Neoplasms	hsa-let-7a	0.2395
Coronary Artery Disease	hsa-mir-16	0.239297
Leukemia, Lymphocytic, Chronic, B-Cell	hsa-mir-124	0.239178
Hepatitis B	hsa-mir-143	0.23908
Adrenocortical Carcinoma	hsa-mir-34b	0.238988
Retinoblastoma	hsa-mir-133b	0.238575
Thyroid Neoplasms	hsa-let-7g	0.238557
Neuroblastoma	hsa-mir-182	0.238546
Carcinoma, Squamous Cell	hsa-mir-302c	0.238261
Cardiomyopathy, Hypertrophic	hsa-mir-29b	0.23804
Laryngeal Neoplasms	hsa-mir-150	0.238
Muscular Disorders, Atrophic	hsa-mir-200a	0.237857
Hepatitis B	hsa-mir-199a	0.237105
Sepsis	hsa-mir-29a	0.237012
Mesothelioma	hsa-mir-29b	0.236947
Inflammation	hsa-mir-29c	0.236921
Nasopharyngeal Neoplasms	hsa-mir-200a	0.236861
Lymphoma, B-Cell	hsa-mir-106b	0.236564
Adenocarcinoma	hsa-mir-99a	0.236344
Pre-Eclampsia	hsa-mir-29c	0.236046
Adenocarcinoma	hsa-let-7i	0.235812
Lymphoma, Large B-Cell, Diffuse	hsa-mir-146a	0.23561
Myelodysplastic Syndromes	hsa-mir-133b	0.235387
Carcinoma, Basal Cell	hsa-mir-92a	0.235171
Neuroblastoma	hsa-mir-31	0.235025
Muscular Disorders, Atrophic	hsa-mir-34b	0.234921
Retinoblastoma	hsa-mir-143	0.234509
Leukemia, Lymphocytic, Chronic, B-Cell	hsa-mir-9	0.2343
Carcinoma	hsa-let-7c	0.234145
Lymphoma, B-Cell	hsa-mir-222	0.233869
Parkinson Disease	hsa-mir-133a	0.233685
Schizophrenia	hsa-mir-146b	0.233481
Neuroblastoma	hsa-mir-26a	0.232205
Adrenocortical Carcinoma	hsa-mir-183	0.232006
Myelodysplastic Syndromes	hsa-mir-31	0.231868
Eosinophilic Esophagitis	hsa-mir-29c	0.23162
Thyroid Neoplasms	hsa-mir-27b	0.23132
Sepsis	hsa-mir-29b	0.231247
Carcinoma	hsa-let-7b	0.231175
Nasopharyngeal Neoplasms	hsa-mir-143	0.230887
Hepatitis C	hsa-mir-146b	0.230834
Osteosarcoma	hsa-mir-203	0.230606
Carcinoma	hsa-mir-29b	0.229933
Carcinoma, Squamous Cell	hsa-mir-200a	0.229531
Myelodysplastic Syndromes	hsa-mir-30a	0.229275
Eosinophilic Esophagitis	hsa-mir-181a	0.229244
Parkinson Disease	hsa-mir-143	0.229163
Gastrointestinal Neoplasms	hsa-mir-29b	0.228917
Carcinoma, Basal Cell	hsa-mir-210	0.228756
Uterine Cervical Neoplasms	hsa-mir-18b	0.22875
Uterine Cervical Neoplasms	hsa-mir-96	0.228573
Psoriasis	hsa-mir-29a	0.228464
Gastrointestinal Neoplasms	hsa-mir-143	0.228197
Mouth Neoplasms	hsa-mir-221	0.228126
Carcinoma	hsa-mir-18a	0.228054
Carcinoma, Basal Cell	hsa-mir-181a	0.228016
Schizophrenia	hsa-mir-133b	0.227932
Laryngeal Neoplasms	hsa-mir-199a	0.227694
Parkinson Disease	hsa-mir-24	0.227429
Lymphoma, B-Cell	hsa-mir-210	0.22742
Autistic Disorder	hsa-mir-125b	0.227363
Alzheimer Disease	hsa-mir-181a	0.227339
Eosinophilic Esophagitis	hsa-mir-195	0.227296
Osteosarcoma	hsa-mir-15b	0.226921
Pre-Eclampsia	hsa-mir-34a	0.226895
Carcinoma	hsa-mir-335	0.226877
Laryngeal Neoplasms	hsa-mir-126	0.226546
Alzheimer Disease	hsa-mir-223	0.226292
Thyroid Neoplasms	hsa-mir-429	0.226213
Lymphoma	hsa-mir-497	0.226141
Hepatitis C	hsa-mir-106b	0.226049
Multiple Sclerosis	hsa-mir-199a	0.225935
Neoplasms, Squamous Cell	hsa-mir-1	0.225925
Autistic Disorder	hsa-mir-126	0.225814
Barrett Esophagus	hsa-mir-146a	0.225515
Colitis, Ulcerative	hsa-mir-146a	0.225452
Parkinson Disease	hsa-mir-210	0.225346
Carcinoma	hsa-mir-92a	0.22532
Carcinoma, Squamous Cell	hsa-mir-455	0.225176
Gastrointestinal Neoplasms	hsa-mir-29a	0.224801
Thyroid Neoplasms	hsa-mir-18b	0.224367
Nasopharyngeal Neoplasms	hsa-mir-142	0.224329
Uterine Cervical Neoplasms	hsa-mir-135b	0.224226
Thyroid Neoplasms	hsa-mir-96	0.223904
Neoplasms, Squamous Cell	hsa-mir-29c	0.22388
Uterine Cervical Neoplasms	hsa-let-7d	0.223876
Nasopharyngeal Neoplasms	hsa-mir-24	0.223751
Mesothelioma	hsa-mir-181a	0.223374
Aortic Aneurysm, Thoracic	hsa-mir-146a	0.223245
Pulmonary Disease, Chronic Obstructive	hsa-mir-29a	0.223099
Alzheimer Disease	hsa-mir-1	0.223094
Psoriasis	hsa-mir-29b	0.223015
Adenocarcinoma	hsa-mir-141	0.222977
Adrenocortical Carcinoma	hsa-mir-140	0.222702
Hypertrophy	hsa-mir-34a	0.222696
HIV	hsa-mir-146a	0.222455
Neuroblastoma	hsa-mir-150	0.222235
Leukemia	hsa-mir-133a	0.221876
Eosinophilic Esophagitis	hsa-mir-133a	0.221708
Thyroid Neoplasms	hsa-mir-30c	0.221644
Parkinson Disease	hsa-mir-222	0.221207
Hepatitis B	hsa-mir-133b	0.22117
Neuroblastoma	hsa-mir-200a	0.221096
Mesothelioma	hsa-mir-221	0.220738
Precursor Cell Lymphoblastic Leukemia-Lymphoma	hsa-mir-142	0.220719
Adrenocortical Carcinoma	hsa-mir-151a	0.220701
Myotonic Dystrophy	hsa-mir-150	0.220435
Neuroblastoma	hsa-mir-221	0.220285
Adenocarcinoma	hsa-mir-22	0.219806
Mouth Neoplasms	hsa-mir-1	0.219803
Muscular Disorders, Atrophic	hsa-mir-183	0.219543
Hypertension	hsa-mir-34a	0.21945
Hepatitis B	hsa-mir-133a	0.219235
Thyroid Neoplasms	hsa-mir-34c	0.218885
Liver Neoplasms	hsa-mir-34a	0.218266
Carcinoma	hsa-mir-130a	0.218186
Toxoplasmosis	hsa-mir-92a	0.218128
Hepatitis C	hsa-mir-206	0.218086
Retinoblastoma	hsa-mir-106b	0.217959
Hepatitis C	hsa-mir-210	0.217847
Pulmonary Disease, Chronic Obstructive	hsa-mir-29b	0.217515
Uterine Cervical Neoplasms	hsa-let-7b	0.217426
Carcinoma, Basal Cell	hsa-mir-124	0.217412
Neuroblastoma	hsa-mir-342	0.217383
Nasopharyngeal Neoplasms	hsa-mir-16	0.217345
Hepatitis C	hsa-mir-195	0.217331
Neoplasms, Squamous Cell	hsa-mir-126	0.217199
Parkinson Disease	hsa-mir-181b	0.217171
Neuroblastoma	hsa-mir-106a	0.217137
Tuberculosis, Pulmonary	hsa-mir-29b	0.217025
Osteosarcoma	hsa-mir-125a	0.216881
Uterine Cervical Neoplasms	hsa-mir-135a	0.216698
Gastrointestinal Neoplasms	hsa-mir-223	0.216691
Autistic Disorder	hsa-mir-145	0.216638
Alzheimer Disease	hsa-mir-29c	0.216467
Scleroderma, Systemic	hsa-mir-34a	0.216293
Carcinoma	hsa-mir-141	0.216292
Cardiomyopathy, Dilated	hsa-mir-146a	0.216043
Inflammation	hsa-mir-143	0.215807
Lupus Erythematosus, Systemic	hsa-mir-150	0.215597
Gastrointestinal Neoplasms	hsa-mir-29c	0.215366
Carcinoma	hsa-let-7d	0.214787
Carcinoma	hsa-mir-203	0.214692
Myotonic Dystrophy	hsa-mir-199a	0.214643
Pre-Eclampsia	hsa-mir-92a	0.214509
Uterine Cervical Neoplasms	hsa-mir-542	0.214455
Leukemia	hsa-mir-142	0.214232
Lymphoma, B-Cell	hsa-mir-206	0.214213
Nasopharyngeal Neoplasms	hsa-mir-221	0.214008
Carcinoma	hsa-mir-107	0.2139
Thyroid Neoplasms	hsa-mir-15a	0.213672
Lymphoma, B-Cell	hsa-mir-146b	0.213333
Autistic Disorder	hsa-mir-17	0.213288
Thyroid Neoplasms	hsa-mir-199a	0.213036
Carcinoma	hsa-mir-29a	0.212809
Endometrial Neoplasms	hsa-mir-221	0.212685
Thyroid Neoplasms	hsa-mir-194	0.212681
Adenocarcinoma	hsa-mir-199a	0.212655
Multiple Myeloma	hsa-mir-133b	0.212651
Thyroid Neoplasms	hsa-let-7f	0.212171
Adrenocortical Carcinoma	hsa-mir-29c	0.21195
Astrocytoma	hsa-mir-146a	0.211886
Osteosarcoma	hsa-mir-124	0.21183
Muscular Disorders, Atrophic	hsa-mir-25	0.211682
Precursor Cell Lymphoblastic Leukemia-Lymphoma	hsa-mir-222	0.211658
Leukemia, Lymphocytic, Chronic, B-Cell	hsa-mir-7	0.211449
Carcinoma, Squamous Cell	hsa-mir-200b	0.211427
Liver Cirrhosis	hsa-mir-15a	0.211329
Crohn Disease	hsa-mir-34a	0.211296
Inflammatory Bowel Diseases	hsa-mir-146a	0.210885
Carcinoma	hsa-mir-199b	0.210583
Carcinoma	hsa-mir-103a	0.210533
Uterine Cervical Neoplasms	hsa-let-7i	0.21047
Demyelinating Diseases	hsa-mir-146a	0.210309
Adenocarcinoma	hsa-mir-18a	0.210166
Adrenocortical Carcinoma	hsa-let-7e	0.210154
Myotonic Dystrophy	hsa-mir-146a	0.20993
Hepatitis B	hsa-mir-222	0.20975
Carcinoma, Basal Cell	hsa-mir-15a	0.209741
Multiple Myeloma	hsa-mir-195	0.209735
Multiple Myeloma	hsa-mir-142	0.209715
Neuroblastoma	hsa-mir-143	0.209708
Neuroblastoma	hsa-mir-122	0.209698
Toxoplasmosis	hsa-mir-15a	0.209274
Hepatitis B	hsa-mir-142	0.209185
Carcinoma, Neuroendocrine	hsa-mir-146a	0.209087
Rectal Neoplasms	hsa-mir-34a	0.208957
Schizophrenia	hsa-mir-31	0.208686
Adrenocortical Carcinoma	hsa-mir-19b	0.208484
Neoplasms, Squamous Cell	hsa-mir-150	0.208266
Toxoplasmosis	hsa-mir-24	0.208259
Lupus Erythematosus, Systemic	hsa-mir-210	0.208254
Multiple Sclerosis	hsa-mir-145	0.208213
Leukemia	hsa-mir-222	0.208151
Lymphoma	hsa-mir-10b	0.208135
Lymphoma, Non-Hodgkin	hsa-mir-146a	0.20785
Carcinoma, Small Cell	hsa-mir-146a	0.207714
Parkinson Disease	hsa-mir-106b	0.207266
Autistic Disorder	hsa-mir-221	0.207191
Carcinoma	hsa-mir-99a	0.20712
Pre-Eclampsia	hsa-mir-125b	0.206709
Obesity	hsa-mir-146a	0.206537
Thyroid Neoplasms	hsa-mir-137	0.206293
Toxoplasmosis	hsa-mir-124	0.206119
Thyroid Neoplasms	hsa-mir-124	0.205844
Adenocarcinoma	hsa-mir-27b	0.205539
Adrenocortical Carcinoma	hsa-mir-199a	0.205346
Mesothelioma	hsa-mir-145	0.205331
Mesothelioma	hsa-mir-29c	0.205027
Neoplasms, Squamous Cell	hsa-mir-24	0.205018
Carcinoma	hsa-mir-15a	0.204376
Atherosclerosis	hsa-mir-195	0.203811
Atherosclerosis	hsa-mir-24	0.203735
Atherosclerosis	hsa-mir-181b	0.203319
Uterine Cervical Neoplasms	hsa-mir-92b	0.203181
Uterine Cervical Neoplasms	hsa-mir-199b	0.202996
Leukemia	hsa-mir-122	0.202982
Hepatitis B	hsa-mir-146b	0.202946
Thyroid Neoplasms	hsa-mir-107	0.202857
Aortic Aneurysm, Thoracic	hsa-mir-34a	0.202818
Mesothelioma	hsa-mir-210	0.202582
Adrenocortical Carcinoma	hsa-mir-25	0.202409
Inflammation	hsa-mir-150	0.202285
Head and Neck Neoplasms	hsa-mir-185	0.202115
Neuroblastoma	hsa-mir-135a	0.202044
Gastrointestinal Neoplasms	hsa-mir-195	0.20202
Myelodysplastic Syndromes	hsa-mir-206	0.201231
Thyroid Neoplasms	hsa-mir-93	0.200978
Adenocarcinoma	hsa-mir-218	0.200946
Carcinoma	hsa-mir-20b	0.200752
Muscular Disorders, Atrophic	hsa-mir-194	0.200744
Myotonic Dystrophy	hsa-mir-145	0.200573
Liver Cirrhosis	hsa-mir-1	0.200551
Liver Cirrhosis	hsa-mir-223	0.200423
Laryngeal Neoplasms	hsa-mir-143	0.200411
Precursor Cell Lymphoblastic Leukemia-Lymphoma	hsa-mir-106b	0.20031
Thyroid Neoplasms	hsa-mir-152	0.20015
Thyroid Neoplasms	hsa-mir-204	0.20014
Adenocarcinoma	hsa-mir-30c	0.200116
Mouth Neoplasms	hsa-mir-223	0.199926
Myelodysplastic Syndromes	hsa-mir-203	0.199858
Precursor Cell Lymphoblastic Leukemia-Lymphoma	hsa-mir-195	0.19938
Adenocarcinoma	hsa-mir-137	0.199211
Hypertrophy	hsa-mir-29a	0.198976
Mouth Neoplasms	hsa-mir-15a	0.198934
Carcinoma, Basal Cell	hsa-mir-24	0.198574
Nasopharyngeal Neoplasms	hsa-mir-19a	0.198411
Glioma	hsa-mir-10a	0.198273
Neoplasms, Squamous Cell	hsa-mir-143	0.198263
Adenocarcinoma	hsa-mir-125a	0.198107
Tuberculosis, Pulmonary	hsa-mir-125b	0.198033
Leukemia, Lymphocytic, Chronic, B-Cell	hsa-mir-200b	0.197985
Leukemia, Lymphocytic, Chronic, B-Cell	hsa-mir-196a	0.197912
Parkinson Disease	hsa-mir-195	0.197912
Eosinophilic Esophagitis	hsa-mir-199a	0.197871
Hypertension	hsa-mir-29a	0.197581
Parkinson Disease	hsa-mir-142	0.197495
Myocardial Infarction	hsa-mir-122	0.196935
Autistic Disorder	hsa-mir-181a	0.19692
Laryngeal Neoplasms	hsa-mir-181b	0.196855
Cardiomyopathy, Hypertrophic	hsa-mir-16	0.196826
Carcinoma	hsa-mir-193b	0.196631
Muscular Disorders, Atrophic	hsa-let-7d	0.196617
Neuroblastoma	hsa-mir-30a	0.196535
Tuberculosis, Pulmonary	hsa-mir-16	0.19651
Autistic Disorder	hsa-mir-210	0.196503
Nasopharyngeal Neoplasms	hsa-mir-146b	0.196462
Retinoblastoma	hsa-mir-133a	0.196375
Toxoplasmosis	hsa-mir-19b	0.19618
Coronary Artery Disease	hsa-mir-15a	0.196171
Eosinophilic Esophagitis	hsa-mir-150	0.196133
Carcinoma	hsa-let-7e	0.195975
Gastrointestinal Neoplasms	hsa-mir-15a	0.195963
Atherosclerosis	hsa-mir-106b	0.195487
Lupus Erythematosus, Systemic	hsa-mir-143	0.195368
Gastrointestinal Neoplasms	hsa-mir-17	0.195236
Lupus Erythematosus, Systemic	hsa-mir-199a	0.1952
Hypertrophy	hsa-mir-29b	0.195015
Multiple Myeloma	hsa-mir-146b	0.19495
Myelodysplastic Syndromes	hsa-mir-9	0.194887
Neoplasms, Squamous Cell	hsa-mir-17	0.19476
Carcinoma	hsa-mir-132	0.194744
Retinoblastoma	hsa-mir-146b	0.194726
Lymphoma, B-Cell	hsa-mir-133b	0.194561
Nasopharyngeal Neoplasms	hsa-mir-182	0.194467
Adrenocortical Carcinoma	hsa-mir-205	0.194164
Nasopharyngeal Neoplasms	hsa-mir-133b	0.194128
Sepsis	hsa-mir-125b	0.194127
Endometrial Neoplasms	hsa-mir-146a	0.194091
Precursor Cell Lymphoblastic Leukemia-Lymphoma	hsa-mir-146b	0.193912
Arthritis, Rheumatoid	hsa-mir-29a	0.19356
Liver Neoplasms	hsa-mir-29b	0.193554
Hypertension	hsa-mir-29b	0.193378
Nasopharyngeal Neoplasms	hsa-mir-34a	0.193188
Retinoblastoma	hsa-mir-222	0.193174
Parkinson Disease	hsa-mir-17	0.192869
Adrenocortical Carcinoma	hsa-mir-497	0.192324
Lymphoma	hsa-mir-542	0.192209
Carcinoma	hsa-mir-542	0.192189
Nasopharyngeal Neoplasms	hsa-mir-27a	0.191955
Uterine Cervical Neoplasms	hsa-mir-499a	0.191608
Myelodysplastic Syndromes	hsa-mir-122	0.191495
Hepatitis C	hsa-mir-31	0.191386
Hepatitis B	hsa-mir-195	0.191178
Autistic Disorder	hsa-mir-20a	0.191065
Lupus Erythematosus, Systemic	hsa-mir-24	0.190946
Schizophrenia	hsa-mir-122	0.190838
Mesothelioma	hsa-mir-223	0.190477
Gastrointestinal Neoplasms	hsa-mir-146b	0.190428
Adenocarcinoma	hsa-mir-19b	0.190364
Precursor Cell Lymphoblastic Leukemia-Lymphoma	hsa-mir-206	0.190335
Diabetes Mellitus, Type 2	hsa-mir-34a	0.190234
Parkinson Disease	hsa-mir-146b	0.190227
Osteosarcoma	hsa-mir-342	0.190188
Alzheimer Disease	hsa-mir-150	0.19011
Autistic Disorder	hsa-mir-222	0.189961
Hypertrophy	hsa-mir-125b	0.189953
Carcinoma	hsa-mir-193a	0.189881
Crohn Disease	hsa-mir-29b	0.18987
Laryngeal Neoplasms	hsa-mir-222	0.189657
Multiple Sclerosis	hsa-mir-181b	0.189635
Neuroblastoma	hsa-mir-499a	0.189542
Leukemia, Lymphocytic, Chronic, B-Cell	hsa-mir-214	0.18934
Inflammation	hsa-mir-199a	0.189208
Adenocarcinoma	hsa-mir-224	0.189103
Muscular Dystrophy, Duchenne	hsa-mir-146a	0.189057
Mouth Neoplasms	hsa-mir-145	0.189027
Hepatitis C	hsa-mir-17	0.188915
Inflammation	hsa-mir-133a	0.188752
Arthritis, Rheumatoid	hsa-mir-29b	0.188403
Psoriasis	hsa-mir-16	0.188326
Lymphoma	hsa-mir-145	0.187956
Thyroid Neoplasms	hsa-mir-378a	0.187756
Precursor Cell Lymphoblastic Leukemia-Lymphoma	hsa-mir-210	0.187743
Rectal Neoplasms	hsa-mir-29a	0.187599
Adenocarcinoma	hsa-let-7g	0.186875
Lupus Erythematosus, Systemic	hsa-mir-222	0.186803
Mesothelioma	hsa-mir-1	0.186561
Toxoplasmosis	hsa-mir-16	0.186434
Liver Cirrhosis	hsa-mir-181a	0.186321
Diabetic Nephropathies	hsa-mir-146a	0.186203
Carcinoma, Basal Cell	hsa-mir-16	0.186124
Leukemia	hsa-mir-146b	0.185989
Carcinoma	hsa-mir-194	0.185838
Nasopharyngeal Neoplasms	hsa-mir-222	0.185804
Salivary Gland Neoplasms	hsa-mir-146a	0.185573
Neoplasms, Squamous Cell	hsa-mir-199a	0.185545
Osteosarcoma	hsa-mir-23a	0.185447
Retinoblastoma	hsa-mir-203	0.184978
Thyroid Neoplasms	hsa-mir-135a	0.18465
Uterine Cervical Neoplasms	hsa-let-7c	0.184612
Coronary Artery Disease	hsa-mir-223	0.183868
Multiple Sclerosis	hsa-mir-133a	0.18375
Eosinophilic Esophagitis	hsa-mir-17	0.183725
Hepatitis C	hsa-mir-133b	0.183587
Carcinoma	hsa-mir-93	0.183414
Pre-Eclampsia	hsa-mir-29a	0.183385
Vascular Diseases	hsa-mir-146a	0.183316
Multiple Sclerosis	hsa-mir-126	0.183313
Lupus Erythematosus, Systemic	hsa-mir-133a	0.183043
Leukemia, Lymphocytic, Chronic, B-Cell	hsa-mir-26a	0.182889
Pulmonary Disease, Chronic Obstructive	hsa-mir-16	0.182888
Neuroblastoma	hsa-mir-139	0.182839
Pulmonary Disease, Chronic Obstructive	hsa-mir-125b	0.182616
Leukemia	hsa-mir-195	0.182562
Multiple Sclerosis	hsa-mir-24	0.182357
Uterine Cervical Neoplasms	hsa-mir-122	0.182254
Rectal Neoplasms	hsa-mir-29b	0.18204
Adenocarcinoma	hsa-mir-138	0.182001
Carcinoma	hsa-mir-181d	0.181845
Leukemia	hsa-mir-203	0.181831
Toxoplasmosis	hsa-mir-210	0.181757
Mesothelioma	hsa-mir-24	0.181705
Myotonic Dystrophy	hsa-mir-181b	0.181579
Laryngeal Neoplasms	hsa-mir-210	0.181549
Carcinoma	hsa-mir-429	0.181377
Thyroid Neoplasms	hsa-mir-29b	0.181351
Carcinoma	hsa-mir-135a	0.180923
Thyroid Neoplasms	hsa-mir-224	0.180868
Tuberculosis, Pulmonary	hsa-mir-15a	0.180863
Lymphoma	hsa-mir-106a	0.180701
Thyroid Neoplasms	hsa-mir-19a	0.180316
Atherosclerosis	hsa-mir-142	0.180272
Myotonic Dystrophy	hsa-mir-133a	0.180247
Neoplasms, Squamous Cell	hsa-mir-20a	0.179888
Hypertension	hsa-mir-125b	0.179849
Atrial Fibrillation	hsa-mir-34a	0.179846
Gastrointestinal Neoplasms	hsa-mir-133a	0.179774
Toxoplasmosis	hsa-mir-125a	0.179727
Gastrointestinal Neoplasms	hsa-mir-106b	0.179725
Hepatitis B	hsa-mir-19b	0.179563
Gastrointestinal Neoplasms	hsa-mir-30a	0.179412
Osteosarcoma	hsa-mir-214	0.179337
Nasopharyngeal Neoplasms	hsa-mir-148a	0.179312
Lymphoma, B-Cell	hsa-mir-31	0.179143
Lymphoma	hsa-mir-10a	0.178921
Thyroid Neoplasms	hsa-mir-193a	0.178748
Gastrointestinal Neoplasms	hsa-mir-181a	0.178738
Adenocarcinoma	hsa-mir-18b	0.178479
Neuroblastoma	hsa-mir-214	0.178417
Laryngeal Neoplasms	hsa-mir-195	0.178398
Myelodysplastic Syndromes	hsa-mir-15b	0.178035
Multiple Myeloma	hsa-mir-206	0.177903
Neuroblastoma	hsa-mir-27a	0.177867
Carcinoma	hsa-mir-199a	0.177527
Pre-Eclampsia	hsa-mir-18a	0.177388
Leukemia, Lymphocytic, Chronic, B-Cell	hsa-mir-20b	0.17736
Hypertension	hsa-mir-16	0.177345
Retinoblastoma	hsa-mir-122	0.17733
Thyroid Neoplasms	hsa-mir-23b	0.177218
Mouth Neoplasms	hsa-mir-181a	0.177142
Carcinoma, Basal Cell	hsa-mir-138	0.177111
Alzheimer Disease	hsa-mir-145	0.176002
Alzheimer Disease	hsa-mir-199a	0.175928
Carcinoma	hsa-mir-19b	0.175849
Pre-Eclampsia	hsa-mir-150	0.175719
Laryngeal Neoplasms	hsa-mir-142	0.175571
Nasopharyngeal Neoplasms	hsa-mir-150	0.175547
Lymphoma	hsa-mir-182	0.175504
Autistic Disorder	hsa-mir-143	0.175242
Uterine Cervical Neoplasms	hsa-let-7g	0.174632
Uterine Cervical Neoplasms	hsa-mir-127	0.174625
Inflammation	hsa-mir-195	0.174418
Lupus Erythematosus, Systemic	hsa-mir-106b	0.17415
Retinoblastoma	hsa-mir-31	0.174112
Lymphoma	hsa-mir-181b	0.173909
Hepatitis B	hsa-mir-203	0.173743
Lymphoma	hsa-mir-181c	0.173681
Nasopharyngeal Neoplasms	hsa-mir-193b	0.173668
Eosinophilic Esophagitis	hsa-mir-181b	0.17363
Adenocarcinoma	hsa-mir-196b	0.17348
Myelodysplastic Syndromes	hsa-mir-19b	0.17337
Pre-Eclampsia	hsa-mir-126	0.17316
Autistic Disorder	hsa-mir-29b	0.173078
Multiple Myeloma	hsa-mir-122	0.172936
Leukemia	hsa-mir-206	0.172811
Liver Neoplasms	hsa-mir-125b	0.172742
ACTH-Secreting Pituitary Adenoma	hsa-mir-146a	0.172528
Thyroid Neoplasms	hsa-mir-140	0.172354
Autistic Disorder	hsa-mir-223	0.172309
Leukemia	hsa-mir-124	0.172139
Thyroid Neoplasms	hsa-mir-106a	0.172108
Carcinoma	hsa-mir-34c	0.171998
Uterine Cervical Neoplasms	hsa-mir-27b	0.171976
Myotonic Dystrophy	hsa-mir-24	0.171932
Neuroblastoma	hsa-mir-34c	0.171923
Liver Neoplasms	hsa-mir-16	0.171808
Nasopharyngeal Neoplasms	hsa-mir-31	0.171758
Diabetes Mellitus, Type 2	hsa-mir-29a	0.171746
Lupus Erythematosus, Systemic	hsa-mir-181b	0.17168
Pre-Eclampsia	hsa-mir-124	0.17168
Carcinoma	hsa-mir-133b	0.171498
Leukemia, Promyelocytic, Acute	hsa-mir-29a	0.171413
Multiple Sclerosis	hsa-mir-143	0.171333
Muscular Disorders, Atrophic	hsa-mir-491	0.171191
Adenocarcinoma	hsa-let-7f	0.171132
Myotonic Dystrophy	hsa-mir-126	0.171073
Carcinoma, Basal Cell	hsa-mir-133b	0.170935
Endometrial Neoplasms	hsa-mir-138	0.170877
Neuroblastoma	hsa-mir-375	0.170812
Carcinoma, Basal Cell	hsa-mir-203	0.17055
Gastrointestinal Neoplasms	hsa-mir-155	0.170523
Hepatitis B	hsa-mir-31	0.170407
Multiple Sclerosis	hsa-mir-142	0.170371
Mesothelioma	hsa-mir-150	0.17035
Fibrosis	hsa-mir-146a	0.170313
Carcinoma, Squamous Cell	hsa-mir-92b	0.170118
Toxoplasmosis	hsa-mir-138	0.169963
Hepatitis C	hsa-mir-92a	0.169937
Nasopharyngeal Neoplasms	hsa-mir-199b	0.169869
Nasopharyngeal Neoplasms	hsa-mir-141	0.169489
Adrenocortical Carcinoma	hsa-mir-152	0.169407
Uterine Cervical Neoplasms	hsa-mir-133a	0.169373
Carcinoma, Basal Cell	hsa-mir-200b	0.169174
Coronary Artery Disease	hsa-mir-29c	0.168928
Cardiomyopathy, Hypertrophic	hsa-mir-221	0.168737
Carcinoma	hsa-mir-196b	0.168701
Pre-Eclampsia	hsa-mir-19b	0.168583
Lymphoma, B-Cell	hsa-mir-122	0.168532
Mesothelioma	hsa-mir-222	0.168333
Myotonic Dystrophy	hsa-mir-142	0.168095
Inflammation	hsa-mir-17	0.168048
Scleroderma, Systemic	hsa-mir-125b	0.167875
Diabetes Mellitus, Type 2	hsa-mir-29b	0.167662
Carcinoma, Basal Cell	hsa-mir-126	0.167539
Multiple Myeloma	hsa-mir-31	0.167148
Parkinson Disease	hsa-mir-206	0.167123
Hodgkin Disease	hsa-mir-34a	0.16702
Autistic Disorder	hsa-mir-24	0.16692
Laryngeal Neoplasms	hsa-mir-146b	0.166901
Leukemia, Promyelocytic, Acute	hsa-mir-29b	0.166793
Myotonic Dystrophy	hsa-mir-143	0.166582
Adrenocortical Carcinoma	hsa-let-7i	0.166523
Hypertrophy	hsa-mir-16	0.166354
Neuroblastoma	hsa-mir-34b	0.166306
Autistic Disorder	hsa-mir-29a	0.165866
Parkinson Disease	hsa-mir-92a	0.165856
Osteosarcoma	hsa-mir-7	0.165808
Myelodysplastic Syndromes	hsa-mir-200b	0.165767
Neuroblastoma	hsa-mir-222	0.165521
Carcinoma	hsa-mir-30c	0.165504
Lupus Erythematosus, Systemic	hsa-mir-195	0.165422
Adenocarcinoma	hsa-mir-133b	0.16504
Alzheimer Disease	hsa-mir-126	0.164855
Retinoblastoma	hsa-mir-9	0.164711
Crohn Disease	hsa-mir-125b	0.164627
Uterine Cervical Neoplasms	hsa-mir-25	0.164624
Carcinoma	hsa-mir-224	0.164607
Neoplasms, Squamous Cell	hsa-mir-106b	0.164484
Inflammation	hsa-mir-106b	0.164332
Eosinophilic Esophagitis	hsa-mir-24	0.164317
Nasopharyngeal Neoplasms	hsa-mir-181b	0.164163
Lymphoma, B-Cell	hsa-mir-30a	0.164124
Nasopharyngeal Neoplasms	hsa-mir-106b	0.164081
Inflammation	hsa-mir-142	0.163427
Multiple Myeloma	hsa-mir-30a	0.163265
Leukemia, Lymphocytic, Chronic, B-Cell	hsa-mir-200c	0.163132
Neuroblastoma	hsa-mir-184	0.163003
Arthritis, Rheumatoid	hsa-mir-125b	0.162981
Endometrial Neoplasms	hsa-mir-192	0.162971
Psoriasis	hsa-mir-221	0.16287
Atrial Fibrillation	hsa-mir-29a	0.16272
Liver Cirrhosis	hsa-mir-150	0.162607
Tuberculosis, Pulmonary	hsa-mir-181a	0.162305
Inflammation	hsa-mir-146b	0.161957
Cardiomyopathy, Hypertrophic	hsa-mir-15a	0.161822
Myelodysplastic Syndromes	hsa-mir-7	0.161789
Lymphoma	hsa-mir-152	0.161709
Atrial Fibrillation	hsa-mir-146a	0.161626
Autistic Disorder	hsa-mir-29c	0.161517
Carcinoma, Basal Cell	hsa-mir-146a	0.161479
Sepsis	hsa-mir-221	0.161443
Sarcoma, Ewing	hsa-mir-146a	0.161192
Muscular Disorders, Atrophic	hsa-mir-181b	0.16072
Astrocytoma	hsa-mir-34a	0.160696
Uterine Cervical Neoplasms	hsa-mir-451a	0.160685
Carcinoma, Basal Cell	hsa-mir-20b	0.16062
Uterine Cervical Neoplasms	hsa-mir-107	0.160589
Scleroderma, Systemic	hsa-mir-16	0.160571
Carcinoma, Basal Cell	hsa-mir-19a	0.160293
Brain Neoplasms	hsa-mir-146a	0.160274
Pre-Eclampsia	hsa-mir-221	0.160246
Uterine Cervical Neoplasms	hsa-mir-296	0.160229
Mouth Neoplasms	hsa-mir-143	0.16022
Precursor Cell Lymphoblastic Leukemia-Lymphoma	hsa-mir-31	0.160026
Myelodysplastic Syndromes	hsa-mir-200c	0.160026
Parkinson Disease	hsa-mir-20a	0.160015
Atherosclerosis	hsa-mir-30a	0.159833
Lupus Erythematosus, Systemic	hsa-mir-146b	0.159581
Cholangiocarcinoma	hsa-mir-146a	0.159458
Alzheimer Disease	hsa-mir-24	0.159408
Adenocarcinoma	hsa-mir-193a	0.159384
Glioma	hsa-mir-372	0.159365
Nasopharyngeal Neoplasms	hsa-mir-183	0.159243
Neuroblastoma	hsa-mir-183	0.159201
Leukemia, Lymphocytic, Chronic, B-Cell	hsa-mir-200a	0.159174
Neoplasms, Squamous Cell	hsa-mir-142	0.158867
Myocardial Ischemia	hsa-mir-146a	0.158865
Atrial Fibrillation	hsa-mir-29b	0.158846
Muscular Disorders, Atrophic	hsa-mir-27a	0.15875
Uterine Cervical Neoplasms	hsa-let-7e	0.158743
Hepatitis C	hsa-mir-9	0.15859
Hepatitis B	hsa-mir-124	0.15854
Glioma	hsa-mir-205	0.158463
Leukemia, Lymphocytic, Chronic, B-Cell	hsa-mir-101	0.158392
Leukemia, Lymphocytic, Chronic, B-Cell	hsa-mir-23a	0.158306
Myelodysplastic Syndromes	hsa-mir-18a	0.158271
Muscular Disorders, Atrophic	hsa-mir-182	0.158268
Carcinoma	hsa-let-7g	0.158181
Muscular Disorders, Atrophic	hsa-mir-133b	0.157968
Parkinson Disease	hsa-mir-31	0.157905
Adenocarcinoma	hsa-mir-34c	0.1579
Leukemia, Lymphocytic, Chronic, B-Cell	hsa-let-7a	0.157851
Neuroblastoma	hsa-mir-181d	0.157399
Myocardial Infarction	hsa-mir-15b	0.157274
Neuroblastoma	hsa-mir-195	0.157199
Adrenocortical Carcinoma	hsa-mir-328	0.157088
Neuroblastoma	hsa-mir-302b	0.15704
Neoplasms, Squamous Cell	hsa-mir-31	0.156759
Precursor Cell Lymphoblastic Leukemia-Lymphoma	hsa-mir-133b	0.156729
Aortic Aneurysm, Thoracic	hsa-mir-125b	0.156728
Eosinophilic Esophagitis	hsa-mir-31	0.156687
Carcinoma, Hepatocellular	hsa-mir-342	0.156668
Laryngeal Neoplasms	hsa-mir-17	0.156397
Tuberculosis, Pulmonary	hsa-mir-221	0.156334
Nasopharyngeal Neoplasms	hsa-mir-99a	0.156312
Gastrointestinal Neoplasms	hsa-mir-100	0.15627
Carcinoma, Basal Cell	hsa-mir-200c	0.156164
Pulmonary Disease, Chronic Obstructive	hsa-mir-221	0.156162
Myocardial Infarction	hsa-mir-9	0.156119
Thyroid Neoplasms	hsa-mir-499a	0.155851
Toxoplasmosis	hsa-mir-133b	0.155814
Muscular Disorders, Atrophic	hsa-mir-193a	0.155544
Myelodysplastic Syndromes	hsa-mir-100	0.155537
Sepsis	hsa-mir-181a	0.155476
Mouth Neoplasms	hsa-mir-210	0.155236
Leukemia, Lymphocytic, Chronic, B-Cell	hsa-mir-486	0.155213
Multiple Sclerosis	hsa-mir-222	0.155186
Nasopharyngeal Neoplasms	hsa-mir-486	0.155077
Autistic Disorder	hsa-mir-1	0.155002
Psoriasis	hsa-mir-15a	0.154881
Toxoplasmosis	hsa-mir-29c	0.154764
Ischemia	hsa-mir-34a	0.154633
Thyroid Neoplasms	hsa-mir-99b	0.154622
Hepatitis B	hsa-mir-30a	0.154618
Adenocarcinoma	hsa-mir-101	0.154579
Cardiomyopathy, Hypertrophic	hsa-mir-223	0.154579
Nasopharyngeal Neoplasms	hsa-mir-30c	0.154294
Lupus Erythematosus, Systemic	hsa-mir-92a	0.153966
Adenocarcinoma	hsa-mir-139	0.153813
Neoplasms, Squamous Cell	hsa-mir-133a	0.153536
Neuroblastoma	hsa-mir-224	0.153499
Adrenocortical Carcinoma	hsa-mir-34a	0.153351
Leukemia, Lymphocytic, Chronic, B-Cell	hsa-mir-138	0.153271
Spinal Cord Injuries	hsa-mir-146a	0.153055
Nasopharyngeal Neoplasms	hsa-mir-375	0.152884
Adenocarcinoma	hsa-mir-24	0.152423
Alzheimer Disease	hsa-mir-181b	0.152421
Rhabdomyosarcoma	hsa-mir-34a	0.152315
Muscular Disorders, Atrophic	hsa-mir-301a	0.152182
Retinoblastoma	hsa-mir-195	0.15215
Adenocarcinoma	hsa-mir-378a	0.15207
Pulmonary Disease, Chronic Obstructive	hsa-mir-15a	0.151898
Diabetes Mellitus, Type 2	hsa-mir-125b	0.15166
Toxoplasmosis	hsa-mir-19a	0.151386
Carcinoma, Squamous Cell	hsa-mir-93	0.151314
Thyroid Neoplasms	hsa-mir-24	0.151307
Uterine Cervical Neoplasms	hsa-mir-152	0.15119
Carcinoma, Basal Cell	hsa-mir-101	0.150874
Myotonic Dystrophy	hsa-mir-222	0.15077
Leukemia	hsa-mir-30a	0.150306
Tuberculosis, Pulmonary	hsa-mir-29c	0.150242
Atherosclerosis	hsa-mir-206	0.150036
Muscular Disorders, Atrophic	hsa-mir-127	0.150024
Uterine Cervical Neoplasms	hsa-mir-130a	0.149981
Gastrointestinal Neoplasms	hsa-mir-20a	0.149867
Neoplasms, Squamous Cell	hsa-mir-195	0.14969
Diabetes Mellitus, Type 2	hsa-mir-16	0.149411
Eclampsia	hsa-mir-146a	0.149406
Carcinoma	hsa-mir-128	0.149402
Alzheimer Disease	hsa-mir-133a	0.149387
Sepsis	hsa-mir-29c	0.149365
Aortic Aneurysm, Thoracic	hsa-mir-16	0.149364
Uterine Cervical Neoplasms	hsa-mir-139	0.149332
Barrett Esophagus	hsa-mir-34a	0.149268
Atherosclerosis	hsa-mir-31	0.149255
Carcinoma	hsa-mir-451a	0.149043
Muscular Disorders, Atrophic	hsa-mir-483	0.149013
Hypertension	hsa-mir-15a	0.148681
Mouth Neoplasms	hsa-mir-222	0.148563
Coronary Artery Disease	hsa-mir-150	0.14848
Retinoblastoma	hsa-mir-206	0.148413
Myocytes, Cardiac	hsa-mir-146a	0.148348
Multiple Sclerosis	hsa-mir-106b	0.148284
Liver Cirrhosis	hsa-mir-145	0.148202
Sepsis	hsa-mir-1	0.148197
Hepatitis B	hsa-mir-206	0.147991
Pre-Eclampsia	hsa-mir-125a	0.14791
Kidney Neoplasms	hsa-mir-146a	0.147649
Mouth Neoplasms	hsa-mir-150	0.147633
Carcinoma	hsa-mir-378a	0.147436
Hepatitis B	hsa-mir-9	0.147436
Retinoblastoma	hsa-mir-200c	0.147431
Thyroid Neoplasms	hsa-mir-486	0.147386
Precursor Cell Lymphoblastic Leukemia-Lymphoma	hsa-mir-30a	0.147187
Psoriasis	hsa-mir-1	0.147121
Hodgkin Disease	hsa-mir-29a	0.146978
Uterine Cervical Neoplasms	hsa-mir-149	0.146974
Endometrial Neoplasms	hsa-mir-25	0.146855
Multiple Sclerosis	hsa-mir-206	0.146734
Heart Diseases	hsa-mir-146a	0.146515
Mouth Neoplasms	hsa-mir-133a	0.146506
Adenocarcinoma	hsa-mir-135b	0.146375
Myelodysplastic Syndromes	hsa-mir-148a	0.14628
Muscular Disorders, Atrophic	hsa-mir-139	0.146105
Neuroblastoma	hsa-mir-96	0.146012
Precursor Cell Lymphoblastic Leukemia-Lymphoma	hsa-mir-92a	0.145908
Hypertension	hsa-mir-221	0.145866
Carcinoma	hsa-mir-125a	0.145854
Schizophrenia	hsa-mir-19b	0.145839
Carcinoma	hsa-let-7f	0.145579
Pre-Eclampsia	hsa-mir-106b	0.145566
Carcinoma, Small Cell	hsa-mir-29a	0.145333
Mouth Neoplasms	hsa-mir-199a	0.14523
Reperfusion Injury	hsa-mir-34a	0.145111
Cardiomyopathies	hsa-mir-146a	0.144978
Toxoplasmosis	hsa-mir-203	0.144875
Coronary Artery Disease	hsa-mir-145	0.144732
Atherosclerosis	hsa-mir-92a	0.144691
Uterine Cervical Neoplasms	hsa-let-7f	0.144679
AIDS Dementia Complex	hsa-mir-146a	0.144619
Multiple Sclerosis	hsa-mir-195	0.144502
Atrial Fibrillation	hsa-mir-125b	0.144342
Nasopharyngeal Neoplasms	hsa-mir-193a	0.144233
Thyroid Neoplasms	hsa-mir-29a	0.143997
Gastrointestinal Neoplasms	hsa-mir-92a	0.143952
Astrocytoma	hsa-mir-29a	0.143916
Hodgkin Disease	hsa-mir-29b	0.14391
Myotonic Dystrophy	hsa-mir-195	0.143879
Inflammation	hsa-mir-30a	0.143812
Thyroid Neoplasms	hsa-mir-449a	0.143685
Alzheimer Disease	hsa-mir-143	0.143665
Uterine Cervical Neoplasms	hsa-mir-140	0.143551
Gastrointestinal Neoplasms	hsa-mir-203	0.143533
Neoplasms, Squamous Cell	hsa-mir-133b	0.143451
Carcinoma, Basal Cell	hsa-mir-200a	0.143379
Liver Neoplasms	hsa-mir-15a	0.143266
Aortic Valve Stenosis	hsa-mir-146a	0.14317
Myotonic Dystrophy	hsa-mir-106b	0.143143
Cardiomyopathy, Hypertrophic	hsa-mir-181a	0.143137
Muscular Disorders, Atrophic	hsa-mir-218	0.143128
Gastrointestinal Neoplasms	hsa-mir-150	0.142986
Autistic Disorder	hsa-mir-195	0.142751
Thyroid Neoplasms	hsa-mir-542	0.142695
Neuroblastoma	hsa-mir-107	0.142691
Glioblastoma	hsa-mir-146a	0.14258
Thyroid Neoplasms	hsa-mir-181d	0.14217
Glioma	hsa-mir-200a	0.142164
Rectal Neoplasms	hsa-mir-221	0.142124
Cardiomyopathy, Hypertrophic	hsa-mir-29c	0.142106
Gastrointestinal Neoplasms	hsa-mir-199a	0.142064
Crohn Disease	hsa-mir-221	0.14195
Neoplasms, Squamous Cell	hsa-mir-30a	0.141831
Uterine Cervical Neoplasms	hsa-mir-98	0.141774
Myelodysplastic Syndromes	hsa-mir-196a	0.14175
Leukemia, Myeloid, Acute	hsa-mir-34c	0.141745
Autistic Disorder	hsa-mir-30a	0.141676
HIV Infections	hsa-mir-21	0.141646
Leukemia	hsa-mir-342	0.141566
Muscular Disorders, Atrophic	hsa-mir-106a	0.141452
Ischemia	hsa-mir-29a	0.141321
Neuroblastoma	hsa-mir-135b	0.1413
Pulmonary Disease, Chronic Obstructive	hsa-mir-223	0.141136
Retinoblastoma	hsa-mir-200b	0.141113
Mesothelioma	hsa-mir-133b	0.141097
Coronary Artery Disease	hsa-mir-199a	0.141046
Sezary Syndrome	hsa-mir-146a	0.140945
Liver Neoplasms	hsa-mir-221	0.140887
Neuroblastoma	hsa-mir-302d	0.140852
Uterine Cervical Neoplasms	hsa-mir-219	0.140829
Mesothelioma	hsa-mir-181b	0.14082
Astrocytoma	hsa-mir-29b	0.140634
Pre-Eclampsia	hsa-mir-1	0.140594
Adrenocortical Carcinoma	hsa-mir-93	0.140535
Tuberculosis, Pulmonary	hsa-mir-1	0.140371
Nasopharyngeal Neoplasms	hsa-mir-103a	0.140181
Osteosarcoma	hsa-mir-486	0.140179
Hodgkin Disease	hsa-mir-125b	0.140152
Adenocarcinoma	hsa-mir-127	0.140027
Neuroblastoma	hsa-mir-302a	0.140009
Carcinoma	hsa-mir-140	0.140007
Atrial Fibrillation	hsa-mir-16	0.139961
Carcinoma	hsa-mir-26b	0.139957
Carcinoma	hsa-mir-23b	0.139791
Lupus Erythematosus, Systemic	hsa-mir-133b	0.139765
Autistic Disorder	hsa-mir-203	0.139624
Uterine Cervical Neoplasms	hsa-mir-302b	0.139528
Osteosarcoma	hsa-mir-20b	0.139506
Nasopharyngeal Neoplasms	hsa-mir-27b	0.1395
Uterine Cervical Neoplasms	hsa-mir-373	0.139475
Retinoblastoma	hsa-mir-200a	0.139444
Cholesteatoma	hsa-mir-146a	0.139439
Huntington Disease	hsa-mir-21	0.139297
Dermatitis, Atopic	hsa-mir-146a	0.139138
Adenocarcinoma	hsa-mir-376c	0.139105
Precursor Cell Lymphoblastic Leukemia-Lymphoma	hsa-mir-20a	0.139093
Leukemia, Lymphocytic, Chronic, B-Cell	hsa-mir-132	0.138967
Myocardial Infarction	hsa-mir-214	0.138952
Thyroid Neoplasms	hsa-mir-302d	0.138939
Hypertrophy	hsa-mir-223	0.138898
Myocardial Infarction	hsa-mir-7	0.138707
Neuroblastoma	hsa-mir-363	0.138691
Gastrointestinal Neoplasms	hsa-mir-24	0.138664
Adenocarcinoma	hsa-mir-29b	0.138465
Neutropenia	hsa-mir-146a	0.138366
Muscular Disorders, Atrophic	hsa-mir-449a	0.138232
Hamartoma Syndrome, Multiple	hsa-mir-146a	0.138204
Hypertrophy	hsa-mir-15a	0.138153
Adenocarcinoma	hsa-mir-302b	0.138115
Osteolysis	hsa-mir-146a	0.138107
Albuminuria	hsa-mir-146a	0.138031
Myotonic Dystrophy	hsa-mir-210	0.138011
Adenocarcinoma	hsa-mir-15a	0.137919
Carcinoma	hsa-mir-150	0.137764
Aortic Aneurysm, Abdominal	hsa-mir-146a	0.1377
Carcinoma, Squamous Cell	hsa-mir-135b	0.137698
Uterine Cervical Neoplasms	hsa-mir-30c	0.137619
Precursor Cell Lymphoblastic Leukemia-Lymphoma	hsa-mir-122	0.13758
Laryngeal Neoplasms	hsa-mir-30a	0.137545
Obesity	hsa-mir-34a	0.137537
Autistic Disorder	hsa-mir-150	0.137495
Pulmonary Fibrosis	hsa-mir-146a	0.137489
Carcinoma	hsa-mir-92b	0.137452
Hypopharyngeal Neoplasms	hsa-mir-146a	0.137255
Focal Epithelial Hyperplasia	hsa-mir-146a	0.137241
Pre-Eclampsia	hsa-mir-145	0.13724
Carcinoma, Ductal, Breast	hsa-mir-146a	0.137163
Atherosclerosis	hsa-mir-20a	0.136883
Carcinoma, Basal Cell	hsa-mir-218	0.136736
Multiple Sclerosis	hsa-mir-210	0.13672
Carcinoma, Endometrioid	hsa-mir-146a	0.136661
Myocardial Infarction	hsa-mir-19b	0.136621
Adenoma	hsa-mir-146a	0.1366
Thyroid Neoplasms	hsa-mir-302a	0.136526
Granulosa Cell Tumor	hsa-mir-146a	0.136491
Leprosy	hsa-mir-146a	0.136429
Brain Injuries	hsa-mir-146a	0.136422
Muscular Disorders, Atrophic	hsa-mir-138	0.136396
Inflammation	hsa-mir-92a	0.136384
Neuroma, Acoustic	hsa-mir-146a	0.136378
Laryngeal Neoplasms	hsa-mir-133b	0.136319
Leukemia, Lymphocytic, Chronic, B-Cell	hsa-mir-100	0.136145
Thyroid Neoplasms	hsa-mir-302c	0.136107
Thyroid Neoplasms	hsa-mir-497	0.136071
Psoriasis	hsa-mir-181a	0.135991
Adenocarcinoma	hsa-mir-483	0.135959
Pre-Eclampsia	hsa-mir-19a	0.135958
Scleroderma, Systemic	hsa-mir-221	0.135831
Arthritis, Rheumatoid	hsa-mir-221	0.135796
Hepatitis B	hsa-mir-19a	0.135751
Retinoblastoma	hsa-mir-30a	0.135743
Uterine Cervical Neoplasms	hsa-mir-335	0.13564
Sjogren's Syndrome	hsa-mir-21	0.1356
Pre-Eclampsia	hsa-mir-203	0.135516
Gerstmann-Straussler-Scheinker Disease	hsa-mir-21	0.135497
Lupus Nephritis	hsa-mir-21	0.135482
Creutzfeldt-Jakob Syndrome	hsa-mir-21	0.135424
Prion Diseases	hsa-mir-21	0.135395
Moyamoya Disease	hsa-mir-21	0.135343
Leukemia, Promyelocytic, Acute	hsa-mir-16	0.135298
Schizophrenia	hsa-mir-18a	0.13521
Eczema	hsa-mir-21	0.135182
Nasopharyngeal Neoplasms	hsa-mir-20b	0.135122
Fatty Liver, Non-Alcoholic	hsa-mir-146a	0.135047
Mouth Neoplasms	hsa-mir-195	0.135011
Osteosarcoma	hsa-mir-146a	0.134986
Mouth Neoplasms	hsa-mir-146b	0.134768
Cerebral Infarction	hsa-mir-21	0.134754
Chlamydia Infections	hsa-mir-21	0.134692
Neuroblastoma	hsa-mir-205	0.134661
Autistic Disorder	hsa-mir-133b	0.134623
Pulmonary Disease, Chronic Obstructive	hsa-mir-181a	0.134552
Arthritis, Psoriatic	hsa-mir-21	0.134446
Neuroblastoma	hsa-mir-26b	0.134411
Adenocarcinoma	hsa-mir-451a	0.134401
Uterine Cervical Neoplasms	hsa-mir-30d	0.134397
Uterine Cervical Neoplasms	hsa-mir-30e	0.134307
Retinoblastoma	hsa-mir-101	0.13429
Leukemia, Lymphocytic, Chronic, B-Cell	hsa-mir-192	0.134274
Lymphoma	hsa-mir-140	0.134196
Autistic Disorder	hsa-mir-19b	0.134139
Osteosarcoma	hsa-mir-196a	0.133896
Psoriasis	hsa-mir-29c	0.133804
Neurodegenerative Diseases	hsa-mir-21	0.133781
Osteosarcoma	hsa-mir-26a	0.133714
Mesothelioma	hsa-mir-199a	0.133608
Nasopharyngeal Neoplasms	hsa-mir-499a	0.133579
Autistic Disorder	hsa-mir-18a	0.133494
Barrett Esophagus	hsa-mir-125b	0.13348
Wounds and Injuries	hsa-mir-146a	0.13337
Parkinson Disease	hsa-mir-122	0.133275
Hypertension	hsa-mir-223	0.133092
Myocardium	hsa-mir-146a	0.133023
Scleroderma, Systemic	hsa-mir-15a	0.132983
Uterine Cervical Neoplasms	hsa-mir-302d	0.132925
Muscular Disorders, Atrophic	hsa-mir-34c	0.132831
Carcinoma	hsa-mir-139	0.132778
Leukemia, Lymphocytic, Chronic, B-Cell	hsa-mir-93	0.132665
Mouth Neoplasms	hsa-mir-142	0.132548
Carcinoma, Squamous Cell	hsa-mir-139	0.132477
Inflammation	hsa-mir-31	0.13246
Myocardial Infarction	hsa-mir-203	0.132453
Thyroid Neoplasms	hsa-mir-20b	0.132413
Alzheimer Disease	hsa-mir-222	0.13237
Laryngeal Neoplasms	hsa-mir-92a	0.132312
Lymphoma	hsa-mir-378a	0.132247
Crohn Disease	hsa-mir-15a	0.132243
Tuberculosis, Pulmonary	hsa-mir-150	0.132202
Reperfusion Injury	hsa-mir-29a	0.132081
Uterine Cervical Neoplasms	hsa-mir-128	0.131947
Pulmonary Disease, Chronic Obstructive	hsa-mir-29c	0.13172
Osteosarcoma	hsa-mir-101	0.131707
Carcinoma	hsa-mir-211	0.131639
Hypertension	hsa-mir-181a	0.131607
Thyroid Neoplasms	hsa-mir-135b	0.131399
Liver Cirrhosis	hsa-mir-126	0.13136
Nasopharyngeal Neoplasms	hsa-mir-30a	0.131126
Inflammation	hsa-mir-20a	0.131093
Eosinophilic Esophagitis	hsa-mir-20a	0.130884
Nasopharyngeal Neoplasms	hsa-mir-429	0.130815
Pre-Eclampsia	hsa-mir-223	0.130699
Laryngeal Neoplasms	hsa-mir-20a	0.130657
Endometrial Neoplasms	hsa-mir-145	0.130643
Influenza, Human	hsa-mir-21	0.130554
Carcinoma	hsa-mir-101	0.130354
Nasopharyngeal Neoplasms	hsa-mir-342	0.13031
Adenocarcinoma	hsa-mir-128	0.130227
Adrenocortical Carcinoma	hsa-mir-133b	0.130224
Neuroblastoma	hsa-mir-15b	0.130169
Nasopharyngeal Neoplasms	hsa-mir-196a	0.130116
Uterine Cervical Neoplasms	hsa-mir-204	0.130091
Rectal Neoplasms	hsa-mir-15a	0.129971
Gastrointestinal Neoplasms	hsa-mir-181b	0.12997
Nasopharyngeal Neoplasms	hsa-mir-152	0.129954
Thyroid Neoplasms	hsa-mir-10a	0.129936
Alzheimer Disease	hsa-mir-142	0.129822
Hypertension	hsa-mir-29c	0.129799
Autistic Disorder	hsa-mir-31	0.129685
Uterine Cervical Neoplasms	hsa-mir-99a	0.129377
Myelodysplastic Syndromes	hsa-mir-214	0.129344
Leukemia, Lymphocytic, Chronic, B-Cell	hsa-mir-18b	0.12933
Toxoplasmosis	hsa-mir-200b	0.129313
Glioma	hsa-mir-497	0.129253
Alzheimer Disease	hsa-mir-210	0.129249
Endometrial Neoplasms	hsa-mir-143	0.129233
Liver Neoplasms	hsa-mir-1	0.128945
Cryptosporidium	hsa-mir-146a	0.128912
Mouth Neoplasms	hsa-mir-181b	0.128897
Toxoplasmosis	hsa-mir-101	0.128719
Reperfusion Injury	hsa-mir-29b	0.128663
Retinoblastoma	hsa-mir-342	0.128514
Leukemia	hsa-mir-15b	0.128489
Uterine Cervical Neoplasms	hsa-mir-181c	0.128306
Aging	hsa-mir-146a	0.128237
Crohn Disease	hsa-mir-1	0.128191
Nasopharyngeal Neoplasms	hsa-mir-96	0.128119
Psychotic Disorders	hsa-mir-21	0.128021
Uterine Cervical Neoplasms	hsa-mir-708	0.127997
Thyroid Neoplasms	hsa-mir-491	0.127963
Astrocytoma	hsa-mir-125b	0.12778
Hepatitis B	hsa-mir-155	0.127716
Barrett Esophagus	hsa-mir-29a	0.127691
Mesothelioma	hsa-mir-195	0.127679
Neuroblastoma	hsa-mir-373	0.127611
Hypertrophy	hsa-mir-29c	0.127421
Carcinoma	hsa-mir-34b	0.12733
Muscular Disorders, Atrophic	hsa-mir-10a	0.127325
Lymphoma	hsa-mir-103a	0.127265
Rectal Neoplasms	hsa-mir-223	0.127243
Eosinophilic Esophagitis	hsa-mir-148a	0.127148
Hepatitis C	hsa-mir-15b	0.12676
Aortic Aneurysm, Thoracic	hsa-mir-221	0.126754
Nasopharyngeal Neoplasms	hsa-mir-7	0.126733
Liver Neoplasms	hsa-mir-181a	0.126615
Adenocarcinoma	hsa-mir-140	0.126591
Muscular Disorders, Atrophic	hsa-mir-376a	0.12648
Rectal Neoplasms	hsa-mir-1	0.12643
Barrett Esophagus	hsa-mir-29b	0.126428
Mesothelioma	hsa-mir-30a	0.126239
Nasopharyngeal Neoplasms	hsa-mir-204	0.126148
Toxoplasmosis	hsa-mir-26a	0.126133
Barrett Esophagus	hsa-mir-16	0.126107
Liver Cirrhosis	hsa-mir-24	0.126078
Leukemia	hsa-mir-101	0.126064
Mouth Neoplasms	hsa-mir-106b	0.125953
Mesothelioma	hsa-mir-133a	0.125918
Neuroblastoma	hsa-mir-302c	0.125848
Scleroderma, Systemic	hsa-mir-223	0.125846
Crohn Disease	hsa-mir-223	0.12579
Muscular Disorders, Atrophic	hsa-mir-18a	0.125776
Myelodysplastic Syndromes	hsa-mir-19a	0.125648
Muscular Disorders, Atrophic	hsa-mir-197	0.125482
Leukemia	hsa-mir-20b	0.125407
Retinoblastoma	hsa-mir-26a	0.125372
Precursor Cell Lymphoblastic Leukemia-Lymphoma	hsa-mir-9	0.125332
Eosinophilic Esophagitis	hsa-mir-15b	0.125273
Uterine Cervical Neoplasms	hsa-mir-429	0.125256
Carcinoma	hsa-mir-22	0.125237
Muscular Disorders, Atrophic	hsa-mir-19a	0.125231
Leukemia, Myeloid, Acute	hsa-mir-23b	0.125161
Thyroid Neoplasms	hsa-mir-296	0.125142
Leukemia	hsa-mir-34c	0.125017
Mesothelioma	hsa-mir-203	0.124964
Arthritis, Rheumatoid	hsa-mir-181a	0.124849
Liver Diseases	hsa-mir-34a	0.124744
Muscular Disorders, Atrophic	hsa-mir-93	0.124695
Multiple Myeloma	hsa-mir-15b	0.124577
Osteosarcoma	hsa-mir-200a	0.124566
Pre-Eclampsia	hsa-mir-200b	0.124563
Mouth Neoplasms	hsa-mir-24	0.124528
Myelodysplastic Syndromes	hsa-mir-200a	0.124496
Coronary Artery Disease	hsa-mir-133a	0.124453
Myelodysplastic Syndromes	hsa-mir-205	0.124401
Diabetes Mellitus, Type 2	hsa-mir-221	0.124334
Liver Neoplasms	hsa-mir-29c	0.124327
Ischemia	hsa-mir-125b	0.124195
Astrocytoma	hsa-mir-16	0.123944
Adrenocortical Carcinoma	hsa-mir-144	0.12393
Carcinoma, Basal Cell	hsa-mir-26a	0.123587
Mesothelioma	hsa-mir-146b	0.123439
Aortic Aneurysm, Thoracic	hsa-mir-15a	0.123369
Muscular Dystrophy, Duchenne	hsa-mir-34a	0.123351
Endometrial Neoplasms	hsa-mir-223	0.123304
Pre-Eclampsia	hsa-mir-122	0.123285
Adenocarcinoma	hsa-mir-10a	0.123237
Eosinophilic Esophagitis	hsa-mir-133b	0.123165
Scleroderma, Systemic	hsa-mir-1	0.123103
Neuroblastoma	hsa-mir-149	0.123071
Asthma	hsa-mir-34a	0.123023
Thyroid Neoplasms	hsa-mir-130b	0.122977
Pre-Eclampsia	hsa-mir-181b	0.122933
Esophagus	hsa-mir-146a	0.122891
Mouth Neoplasms	hsa-mir-17	0.12288
Carcinoma	hsa-mir-483	0.122772
Leukemia, Lymphocytic, Chronic, B-Cell	hsa-mir-137	0.122642
Cardiovascular Diseases	hsa-mir-146a	0.12261
Neuroblastoma	hsa-mir-196a	0.12261
Myocardial Infarction	hsa-mir-148a	0.122589
Myocardial Infarction	hsa-mir-34c	0.122495
Lymphoma, B-Cell	hsa-mir-15b	0.122487
Multiple Sclerosis	hsa-mir-31	0.12246
Carcinoma	hsa-mir-30e	0.122273
Arthritis, Rheumatoid	hsa-mir-1	0.122189
Toxoplasmosis	hsa-mir-342	0.122184
Gastrointestinal Neoplasms	hsa-mir-192	0.122174
Liver Cirrhosis	hsa-mir-143	0.122153
Parkinson Disease	hsa-mir-9	0.122016
Muscular Disorders, Atrophic	hsa-mir-191	0.121975
Carcinoma	hsa-mir-497	0.121949
Carcinoma, Squamous Cell	hsa-mir-135a	0.121903
Adrenocortical Carcinoma	hsa-mir-362	0.121847
Carcinoma, Basal Cell	hsa-mir-486	0.121798
Osteosarcoma	hsa-mir-200b	0.12172
Endometrial Neoplasms	hsa-mir-149	0.121599
Myocardial Infarction	hsa-mir-23a	0.12156
Hypertrophy	hsa-mir-181a	0.121413
Endometrial Neoplasms	hsa-mir-375	0.121409
Multiple Myeloma	hsa-mir-9	0.121326
Uterine Cervical Neoplasms	hsa-mir-370	0.121236
Adenocarcinoma	hsa-mir-19a	0.121007
Eosinophilic Esophagitis	hsa-mir-196a	0.120984
Carcinoma, Basal Cell	hsa-mir-125b	0.120929
Autistic Disorder	hsa-mir-200b	0.120893
Schizophrenia	hsa-mir-214	0.120645
Leukemia-Lymphoma, Adult T-Cell	hsa-mir-146a	0.120401
Toxoplasmosis	hsa-mir-218	0.120321
Sepsis	hsa-mir-21	0.120075
Carcinoma, Basal Cell	hsa-mir-155	0.120052
Obesity	hsa-mir-29a	0.119984
Hodgkin Disease	hsa-mir-15a	0.119945
Muscular Disorders, Atrophic	hsa-mir-144	0.119833
Nasopharyngeal Neoplasms	hsa-mir-130a	0.11979
Coronary Artery Disease	hsa-mir-181b	0.119745
Nasopharyngeal Neoplasms	hsa-mir-195	0.119639
Head and Neck Neoplasms	hsa-mir-129	0.119636
Arthritis, Rheumatoid	hsa-mir-29c	0.119521
Gastrointestinal Neoplasms	hsa-mir-132	0.119476
Coronary Artery Disease	hsa-mir-24	0.119375
Nasopharyngeal Neoplasms	hsa-mir-133a	0.11935
Uterine Cervical Neoplasms	hsa-mir-26b	0.119334
Mesothelioma	hsa-mir-142	0.119316
Lupus Erythematosus, Systemic	hsa-mir-206	0.119313
Coronary Artery Disease	hsa-mir-143	0.119264
Endometrial Neoplasms	hsa-mir-203	0.119237
Toxoplasmosis	hsa-mir-146a	0.119187
Neuroblastoma	hsa-mir-196b	0.119104
Atrial Fibrillation	hsa-mir-221	0.119035
Multiple Sclerosis	hsa-mir-133b	0.118989
Leukemia	hsa-mir-26a	0.118944
Myelodysplastic Syndromes	hsa-mir-34c	0.118814
Atherosclerosis	hsa-mir-122	0.118655
Stroke	hsa-mir-146a	0.118516
Hepatitis B	hsa-let-7a	0.118502
Muscular Disorders, Atrophic	hsa-mir-129	0.118499
Leukemia, Lymphocytic, Chronic, B-Cell	hsa-mir-218	0.118496
Nasopharyngeal Neoplasms	hsa-mir-15b	0.118477
Ischemia	hsa-mir-16	0.118458
Pre-Eclampsia	hsa-mir-18b	0.11834
Carcinoma	hsa-mir-486	0.118278
Myelodysplastic Syndromes	hsa-mir-132	0.118147
Neuroblastoma	hsa-mir-30e	0.118021
Alzheimer Disease	hsa-mir-146b	0.117957
Head and Neck Neoplasms	hsa-mir-10b	0.117951
Thyroid Neoplasms	hsa-mir-150	0.117923
Thyroid Neoplasms	hsa-mir-376c	0.117852
Obesity	hsa-mir-29b	0.117831
Myotonic Dystrophy	hsa-mir-31	0.117808
Thyroid Neoplasms	hsa-mir-185	0.117797
Tuberculosis, Pulmonary	hsa-mir-126	0.11779
Endometrial Neoplasms	hsa-mir-151a	0.117761
Carcinoma	hsa-mir-137	0.117638
Endometrial Neoplasms	hsa-mir-17	0.117635
Muscular Disorders, Atrophic	hsa-mir-142	0.11761
Carcinoma	hsa-mir-296	0.117609
Osteosarcoma	hsa-mir-138	0.117472
Retinoblastoma	hsa-mir-486	0.117462
Carcinoma, Small Cell	hsa-mir-16	0.11742
Adrenocortical Carcinoma	hsa-mir-191	0.117418
Pre-Eclampsia	hsa-mir-138	0.1174
Aortic Aneurysm, Thoracic	hsa-mir-223	0.117259
Carcinoma	hsa-mir-197	0.117214
Nasopharyngeal Neoplasms	hsa-mir-122	0.117147
Atrial Fibrillation	hsa-mir-15a	0.117025
Gastrointestinal Neoplasms	hsa-mir-15b	0.116987
Nasopharyngeal Neoplasms	hsa-mir-25	0.11698
Scleroderma, Systemic	hsa-mir-181a	0.116918
Sepsis	hsa-mir-199a	0.116903
Pre-Eclampsia	hsa-mir-200a	0.116894
Thyroid Neoplasms	hsa-mir-708	0.116816
Retinoblastoma	hsa-mir-18b	0.116753
Osteosarcoma	hsa-mir-30b	0.116736
Tuberculosis, Pulmonary	hsa-mir-145	0.116708
Crohn Disease	hsa-mir-181a	0.116618
Inflammation	hsa-mir-133b	0.11644
Neuroblastoma	hsa-mir-185	0.116393
Schizophrenia	hsa-mir-34c	0.116393
Liver Cirrhosis	hsa-mir-142	0.11638
Nasopharyngeal Neoplasms	hsa-mir-10a	0.116367
Autistic Disorder	hsa-mir-200c	0.116213
Crohn Disease	hsa-mir-29c	0.116081
Adrenocortical Carcinoma	hsa-mir-154	0.11607
Psoriasis	hsa-mir-145	0.11603
Neuroblastoma	hsa-mir-223	0.116022
Rectal Neoplasms	hsa-mir-181a	0.115993
Autistic Disorder	hsa-mir-133a	0.115975
Adenocarcinoma	hsa-mir-150	0.115797
Leukemia, Promyelocytic, Acute	hsa-mir-221	0.115788
Carcinoma	hsa-mir-25	0.115787
Toxoplasmosis	hsa-mir-126	0.115705
Reperfusion Injury	hsa-mir-125b	0.115634
Osteosarcoma	hsa-mir-34b	0.115587
Myelodysplastic Syndromes	hsa-mir-192	0.115369
Pulmonary Disease, Chronic Obstructive	hsa-mir-150	0.115233
Pulmonary Disease, Chronic Obstructive	hsa-mir-146a	0.115227
Inflammation	hsa-mir-206	0.11514
Pre-Eclampsia	hsa-mir-101	0.115067
Multiple Myeloma	hsa-mir-125a	0.114887
Obesity	hsa-mir-125b	0.114857
Eosinophilic Esophagitis	hsa-mir-206	0.114831
Leukemia, Promyelocytic, Acute	hsa-mir-15a	0.114666
Cardiomyopathy, Hypertrophic	hsa-mir-145	0.114661
Psoriasis	hsa-mir-199a	0.114647
Leukemia, Lymphocytic, Chronic, B-Cell	hsa-mir-375	0.114512
Retinoblastoma	hsa-mir-15b	0.114454
Neoplasms, Squamous Cell	hsa-mir-18a	0.114453
Myotonic Dystrophy	hsa-mir-17	0.11441
Laryngeal Neoplasms	hsa-mir-122	0.114407
Adenocarcinoma	hsa-mir-491	0.114399
Hepatitis, Chronic	hsa-mir-34a	0.114382
Retinoblastoma	hsa-mir-155	0.114379
Scleroderma, Systemic	hsa-mir-29c	0.11436
Schizophrenia	hsa-mir-19a	0.114345
Hepatitis B	hsa-mir-15b	0.114295
Schizophrenia	hsa-mir-125a	0.114289
Adenocarcinoma	hsa-mir-181a	0.114196
Tuberculosis, Pulmonary	hsa-mir-24	0.114189
Neoplasms, Squamous Cell	hsa-mir-15b	0.114072
Rectal Neoplasms	hsa-mir-29c	0.114046
Eosinophilic Esophagitis	hsa-mir-100	0.113984
Alzheimer Disease	hsa-mir-206	0.113939
Retinoblastoma	hsa-mir-205	0.113857
Lymphoma	hsa-mir-205	0.113832
Retinoblastoma	hsa-mir-138	0.113751
Thyroid Neoplasms	hsa-mir-30e	0.113665
Thyroid Neoplasms	hsa-mir-98	0.11364
Neoplasms, Squamous Cell	hsa-mir-9	0.113619
Uterine Cervical Neoplasms	hsa-mir-383	0.113516
Rhabdomyosarcoma	hsa-mir-125b	0.113483
Glioma	hsa-mir-19a	0.113343
Barrett Esophagus	hsa-mir-221	0.113251
Muscular Disorders, Atrophic	hsa-mir-9	0.113247
Atherosclerosis	hsa-mir-15b	0.113245
Nasopharyngeal Neoplasms	hsa-mir-137	0.113162
Endometrial Neoplasms	hsa-mir-23a	0.113124
Nasopharyngeal Neoplasms	hsa-mir-29b	0.113009
Retinoblastoma	hsa-mir-182	0.112827
Carcinoma, Basal Cell	hsa-mir-10b	0.112815
Toxoplasmosis	hsa-mir-122	0.112813
Myelodysplastic Syndromes	hsa-mir-375	0.112785
Pre-Eclampsia	hsa-mir-200c	0.112546
Adenocarcinoma	hsa-mir-373	0.112208
Gastrointestinal Neoplasms	hsa-mir-9	0.112173
Carcinoma	hsa-mir-367	0.11214
Autistic Disorder	hsa-mir-124	0.112136
Hypertrophy	hsa-mir-145	0.112053
Diabetic Nephropathies	hsa-mir-34a	0.112053
Rhabdomyosarcoma	hsa-mir-16	0.111995
Neoplasms, Squamous Cell	hsa-mir-206	0.111949
Myocardial Infarction	hsa-mir-196a	0.111938
Myotonic Dystrophy	hsa-mir-133b	0.111912
Mesothelioma	hsa-mir-200b	0.111834
Lupus Erythematosus, Systemic	hsa-mir-122	0.11172
Adenocarcinoma	hsa-mir-302a	0.111716
Head and Neck Neoplasms	hsa-mir-30d	0.111683
Muscular Disorders, Atrophic	hsa-mir-30d	0.111618
Sepsis	hsa-mir-145	0.111542
Uterine Cervical Neoplasms	hsa-mir-192	0.111503
Retinoblastoma	hsa-mir-100	0.111406
Eosinophilic Esophagitis	hsa-let-7a	0.111394
Kidney Diseases	hsa-mir-146a	0.111303
Osteosarcoma	hsa-mir-328	0.111266
Myelodysplastic Syndromes	hsa-mir-23a	0.111249
Adenocarcinoma	hsa-mir-486	0.111242
Reperfusion Injury	hsa-mir-16	0.11118
Uterine Cervical Neoplasms	hsa-mir-141	0.111109
Tuberculosis, Pulmonary	hsa-mir-199a	0.111097
Thyroid Neoplasms	hsa-mir-196b	0.111031
Diabetes Mellitus, Type 2	hsa-mir-1	0.111018
Carcinoma, Basal Cell	hsa-mir-342	0.110924
Nasopharyngeal Neoplasms	hsa-mir-378a	0.110916
Toxoplasmosis	hsa-mir-92b	0.110731
Atrial Fibrillation	hsa-mir-1	0.110698
Endometrial Neoplasms	hsa-mir-191	0.11069
Osteosarcoma	hsa-mir-196b	0.110677
Neuroblastoma	hsa-mir-1	0.110643
Schizophrenia	hsa-mir-124	0.110359
Precursor Cell Lymphoblastic Leukemia-Lymphoma	hsa-mir-15b	0.110268
Adenocarcinoma	hsa-mir-122	0.110207
Osteosarcoma	hsa-mir-23b	0.110189
Osteosarcoma	hsa-mir-182	0.110165
Hodgkin Disease	hsa-mir-221	0.110104
Parkinson Disease	hsa-mir-15b	0.109985
Glioma	hsa-mir-19b	0.109965
Uterine Cervical Neoplasms	hsa-mir-129	0.109961
Toxoplasmosis	hsa-mir-486	0.109859
Carcinoma, Hepatocellular	hsa-mir-184	0.10972
Mesothelioma	hsa-mir-124	0.109688
Eosinophilic Esophagitis	hsa-mir-192	0.109623
Leukemia, Lymphocytic, Chronic, B-Cell	hsa-mir-205	0.109596
Nasopharyngeal Neoplasms	hsa-mir-192	0.109488
Mouth Neoplasms	hsa-mir-30a	0.109452
Diabetes Mellitus, Type 2	hsa-mir-181a	0.109319
Leukemia, Lymphocytic, Chronic, B-Cell	hsa-mir-182	0.109298
Sepsis	hsa-mir-24	0.109244
Osteosarcoma	hsa-mir-200c	0.109215
Neuroblastoma	hsa-mir-451a	0.109196
Hepatitis B	hsa-mir-7	0.108961
Hepatitis B	hsa-mir-34c	0.108938
Adenocarcinoma	hsa-mir-149	0.108887
Leukemia, Lymphocytic, Chronic, B-Cell	hsa-mir-328	0.108879
Alzheimer Disease	hsa-mir-133b	0.108841
Osteosarcoma	hsa-mir-148a	0.108808
Leukemia, Myelogenous, Chronic, BCR-ABL Positive	hsa-mir-146a	0.108804
Carcinoma, Squamous Cell	hsa-mir-629	0.10876
Pulmonary Disease, Chronic Obstructive	hsa-mir-145	0.108727
Pre-Eclampsia	hsa-mir-146b	0.108673
Asthma	hsa-mir-29a	0.10865
Aortic Aneurysm, Thoracic	hsa-mir-181a	0.108604
Thyroid Neoplasms	hsa-mir-149	0.108595
Schizophrenia	hsa-mir-23a	0.108537
Leukemia	hsa-mir-486	0.108535
Toxoplasmosis	hsa-mir-150	0.10848
Nasopharyngeal Neoplasms	hsa-mir-106a	0.108465
Pre-Eclampsia	hsa-mir-142	0.108404
Obesity	hsa-mir-16	0.108402
Neoplasms, Squamous Cell	hsa-mir-122	0.10836
Asthma	hsa-mir-125b	0.108296
Leukemia, Lymphocytic, Chronic, B-Cell	hsa-mir-10b	0.108284
Inflammation	hsa-mir-15b	0.108241
Multiple Sclerosis	hsa-mir-30a	0.108216
Endometrial Neoplasms	hsa-mir-34a	0.108177
Hodgkin Disease	hsa-mir-181a	0.108165
Retinoblastoma	hsa-mir-34b	0.108077
Hypertension	hsa-mir-126	0.108007
Autistic Disorder	hsa-mir-125a	0.107985
Gastrointestinal Neoplasms	hsa-mir-205	0.107963
Liver Neoplasms	hsa-mir-150	0.107963
Uterine Cervical Neoplasms	hsa-mir-483	0.107941
Leukemia	hsa-mir-200b	0.107866
Hepatitis B	hsa-mir-138	0.107753
Crohn Disease	hsa-mir-146a	0.107658
Laryngeal Neoplasms	hsa-mir-9	0.107641
Schizophrenia	hsa-mir-203	0.107598
Carcinoma, Basal Cell	hsa-mir-150	0.107558
Endometrial Neoplasms	hsa-mir-144	0.107506
Autistic Disorder	hsa-mir-214	0.107463
Autistic Disorder	hsa-mir-100	0.107422
Myelodysplastic Syndromes	hsa-mir-23b	0.107367
Neoplasms, Squamous Cell	hsa-mir-19b	0.107297
Hepatitis B	hsa-mir-342	0.107157
Endometrial Neoplasms	hsa-mir-302b	0.107116
Leukemia, Lymphocytic, Chronic, B-Cell	hsa-mir-27a	0.107036
Adenocarcinoma	hsa-mir-296	0.106949
Alzheimer Disease	hsa-mir-92a	0.106867
Asthma	hsa-mir-29b	0.106772
Thyroid Neoplasms	hsa-mir-153	0.106652
Myelodysplastic Syndromes	hsa-mir-342	0.106613
Nasopharyngeal Neoplasms	hsa-mir-93	0.106611
Multiple Myeloma	hsa-mir-124	0.10657
Liver Cirrhosis	hsa-mir-195	0.106528
Multiple Sclerosis	hsa-mir-92a	0.106327
Liver Cirrhosis	hsa-mir-106b	0.106289
Autistic Disorder	hsa-mir-142	0.106264
Adrenocortical Carcinoma	hsa-mir-320a	0.10622
Carcinoma	hsa-mir-130b	0.106185
Retinoblastoma	hsa-mir-20b	0.106144
Hepatitis C	hsa-mir-214	0.106067
Hypertrophy	hsa-mir-150	0.106021
Myotonic Dystrophy	hsa-mir-30a	0.105958
Mesothelioma	hsa-mir-125a	0.105874
Diabetes Mellitus, Type 2	hsa-mir-29c	0.105833
Leukemia, B-Cell	hsa-mir-146a	0.105823
Psoriasis	hsa-mir-126	0.105645
Muscular Disorders, Atrophic	hsa-mir-449b	0.105429
Nasopharyngeal Neoplasms	hsa-mir-135b	0.105427
Polycythemia Vera	hsa-mir-34a	0.105403
Carcinoma	hsa-mir-30d	0.105349
Uterine Cervical Neoplasms	hsa-mir-211	0.105317
Carcinoma	hsa-mir-185	0.1052
Leukemia, Promyelocytic, Acute	hsa-mir-1	0.105175
Eosinophilic Esophagitis	hsa-mir-200b	0.105139
Carcinoma, Basal Cell	hsa-mir-122	0.104879
Uterine Cervical Neoplasms	hsa-mir-302c	0.104849
Sepsis	hsa-mir-126	0.104734
Carcinoma	hsa-mir-215	0.104692
Adenocarcinoma	hsa-mir-92b	0.104651
Nasopharyngeal Neoplasms	hsa-mir-194	0.104647
Coronary Artery Disease	hsa-mir-195	0.104628
Coronary Artery Disease	hsa-mir-106b	0.104562
Carcinoma, Basal Cell	hsa-mir-9	0.10451
Arthritis, Rheumatoid	hsa-mir-150	0.104451
Leukemia	hsa-mir-200a	0.104433
Adenocarcinoma	hsa-mir-302d	0.104421
Pre-Eclampsia	hsa-mir-143	0.104366
Uterine Cervical Neoplasms	hsa-mir-23a	0.104337
Neuroblastoma	hsa-mir-367	0.104301
Leukemia	hsa-mir-18b	0.104205
Muscular Disorders, Atrophic	hsa-mir-124	0.104205
Inflammation	hsa-mir-203	0.104135
Lupus Erythematosus, Systemic	hsa-mir-9	0.104121
Hypertrophy	hsa-mir-126	0.104064
Hodgkin Disease	hsa-mir-29c	0.103933
Hepatitis, Chronic	hsa-mir-29a	0.103844
Muscular Disorders, Atrophic	hsa-mir-101	0.103822
Atrial Fibrillation	hsa-mir-29c	0.103799
Atrial Fibrillation	hsa-mir-181a	0.103785
Musculoskeletal Abnormalities	hsa-mir-34a	0.103781
Liver Cirrhosis	hsa-mir-146b	0.103744
Autistic Disorder	hsa-mir-148a	0.103689
Coronary Artery Disease	hsa-mir-142	0.103685
Adenocarcinoma	hsa-mir-130b	0.103517
Adenocarcinoma	hsa-mir-23a	0.103487
Myocardial Infarction	hsa-mir-192	0.103477
Liver Cirrhosis	hsa-mir-206	0.103218
Atherosclerosis	hsa-mir-9	0.103069
Osteosarcoma	hsa-mir-205	0.103036
Autistic Disorder	hsa-mir-375	0.102929
Coronary Artery Disease	hsa-mir-210	0.102916
Neuroblastoma	hsa-let-7d	0.102903
Nasopharyngeal Neoplasms	hsa-mir-135a	0.102826
Autistic Disorder	hsa-mir-199a	0.102813
Mesothelioma	hsa-mir-200c	0.102594
Adenocarcinoma	hsa-mir-708	0.102543
Barrett Esophagus	hsa-mir-1	0.102485
Crohn Disease	hsa-mir-145	0.102447
Toxoplasmosis	hsa-mir-200a	0.10234
Hypertrophy	hsa-mir-199a	0.102065
Mouth Neoplasms	hsa-mir-20a	0.101981
Thyroid Neoplasms	hsa-mir-92b	0.10181
Mesothelioma	hsa-mir-122	0.101762
Hepatitis, Chronic	hsa-mir-29b	0.101737
Astrocytoma	hsa-mir-15a	0.101731
Gastrointestinal Neoplasms	hsa-mir-214	0.101719
Adenocarcinoma	hsa-mir-338	0.1017
Lymphoma, B-Cell	hsa-mir-23a	0.101587
Liver Neoplasms	hsa-mir-145	0.101585
Cardiomyopathy, Hypertrophic	hsa-mir-126	0.101501
Multiple Sclerosis	hsa-mir-20a	0.101484
Leukemia, Lymphocytic, Chronic, B-Cell	hsa-mir-30b	0.101391
Eosinophilic Esophagitis	hsa-mir-214	0.101368
Leukemia	hsa-mir-200c	0.101359
Adrenocortical Carcinoma	hsa-mir-452	0.101319
Sepsis	hsa-mir-181b	0.101304
Crohn Disease	hsa-mir-150	0.10124
Neuroblastoma	hsa-mir-629	0.10113
Hypertension	hsa-mir-199a	0.101122
Lupus Erythematosus, Systemic	hsa-mir-203	0.10111
Thyroid Neoplasms	hsa-mir-139	0.101109
Neoplasms, Squamous Cell	hsa-mir-203	0.101087
Pre-Eclampsia	hsa-mir-486	0.101055
Muscular Disorders, Atrophic	hsa-mir-24	0.101007
Gastrointestinal Neoplasms	hsa-mir-130a	0.100962
Nasopharyngeal Neoplasms	hsa-mir-181d	0.100946
Alzheimer Disease	hsa-mir-31	0.100928
Rectal Neoplasms	hsa-mir-126	0.100881
Neuroblastoma	hsa-let-7i	0.100811
Autistic Disorder	hsa-mir-196a	0.100809
Endometrial Neoplasms	hsa-mir-101	0.1008
Hepatitis B	hsa-mir-205	0.100744
Myotonic Dystrophy	hsa-mir-92a	0.100723
[truncated: 182,140 more rows]
